# Supplementary material for: A GPCR-neuropeptide axis dampens hyperactive neutrophils by promoting an alternative-like polarization during bacterial infection
Source: Immunity. Author manuscript; Available in PMC 2025 Feb 13. (PMC10940224; doi:10.1016/j.immuni.2024.01.003)
Supplement: 2 — Table S1: Pathway analysis of lung neutrophils depicting odd ratios post-infection. Related to Figure 3. [file NIHMS1960012-supplement-2.xlsx]

## Sheet: Related to Fig.3
Pathway analysis: odd ratio plot
Name	p value	q value
Type II interferon signaling (IFNG) WP619	2.1e-15	1.88e-13
The human immune response to tuberculosis WP4197	1.76e-11	7.59e-10
Regulation of toll-like receptor signaling pathway WP1449	1.69e-09	6.37e-08
RIG-I-like Receptor Signaling WP3865	1.92e-08	5.16e-07
Toll-like Receptor Signaling Pathway WP75	7.87e-07	1.78e-05
Non-genomic actions of 1,25 dihydroxyvitamin D3 WP4341	2.75e-05	0.000518021
Prolactin Signaling Pathway WP2037	0.000557763	0.00917442
Apoptosis WP254	0.000809979	0.0117177
Allograft Rejection WP2328	0.00100327	0.0126132
