# Supplementary material for: A GPCR-neuropeptide axis dampens hyperactive neutrophils by promoting an alternative-like polarization during bacterial infection
Source: Immunity. Author manuscript; Available in PMC 2025 Feb 13. (PMC10940224; doi:10.1016/j.immuni.2024.01.003)
Supplement: 3 — Table S2: List of differentially expressed (DE) genes in Mrgpra1 deficient lung neutrophils post-infection. Related to Figure 3. [file NIHMS1960012-supplement-3.xlsx]

## Sheet: Related to Fig.3_List of DEgene
Symbol	ExpMean	Exp Samples A (Mrgpra1 KO)	Exp Samples B (Mrgpra1 WT)	log2FC	lfcSE	Stat	p-value	padj
Cxcl9	60.2708	109.395	11.147	-3.184	0.240052	-11.5098	1.17687e-30	1.01776e-27
Cxcl11	88.9638	159.933	17.9947	-3.08279	0.21317	-14.6983	6.61449e-49	1.10004e-45
Cxcl10	1208.1	2073.58	342.614	-2.59396	0.184638	-13.5255	1.10539e-41	1.32769e-38
Ccdc167	7.88481	14.0583	1.71128	-2.47352	0.449596	-3.69477	0.000220084	0.00722034
Fam26f	20.2104	34.6417	5.779	-2.39442	0.202545	-12.6745	8.18596e-37	9.31476e-34
Slfn4	370.158	621.296	119.02	-2.37432	0.226474	-9.34586	9.1148e-21	3.51896e-18
Daxx	151.498	254.013	48.9826	-2.35107	0.105835	-20.7194	2.31748e-95	5.0104e-91
Rnf213	20.7296	35.137	6.32227	-2.30311	0.110703	-18.1739	8.30117e-74	3.58943e-70
Arpp21	2.3822	4.60102	0.163373	-2.26738	0.86729	-3.64881	0.000263454	0.00831514
Gm15056	16.6232	27.9119	5.33454	-2.19035	0.616667	-3.46636	0.000527552	0.0144559
Ifih1	28.2826	47.019	9.54621	-2.18688	0.208039	-11.2829	1.59414e-29	1.27649e-26
A530032D15Rik	72.402	119.294	25.5096	-2.18198	0.203112	-10.1504	3.2985e-24	1.82855e-21
Nlrc5	54.3964	89.3581	19.4347	-2.14463	0.227904	-9.41466	4.74613e-21	1.90021e-18
Herc6	33.7887	55.7044	11.873	-2.13911	0.225488	-9.58846	8.94104e-22	3.86611e-19
Trafd1	161.781	263.587	59.9743	-2.11747	0.098785	-18.3472	3.47815e-75	1.87994e-71
Ddx60	30.9536	50.802	11.1052	-2.09738	0.218009	-9.52475	1.65441e-21	7.0134e-19
Parp14	107.12	173.576	40.6628	-2.06703	0.118956	-16.8404	1.23296e-63	3.33206e-60
Odf3b	1.57684	3.15368	0	-2.05439	3.27433	-6.61267	3.77454e-11	7.03497e-09
Parp10	67.3469	108.823	25.8704	-2.03109	0.133068	-12.0183	2.84778e-33	2.93186e-30
Ap1ar	130.679	209.269	52.0886	-1.98576	0.311398	-5.07603	3.85407e-07	3.42901e-05
Batf2	5.05904	8.6608	1.45727	-1.97509	0.579824	-4.42079	9.83425e-06	0.000590602
AC125149.2	197.519	315.216	79.8217	-1.9681	0.37471	-5.27682	1.31441e-07	1.35322e-05
Sult6b2	2.31188	4.26945	0.354306	-1.9601	0.690295	-5.30208	1.14489e-07	1.18433e-05
Scgb1a1	256.237	407.824	104.65	-1.95219	0.22193	-8.80903	1.26235e-18	4.26437e-16
Tgtp2	29.9094	47.7551	12.0637	-1.89999	0.527304	-3.06112	0.00220514	0.0429505
Fam241a	12.8339	20.7062	4.96169	-1.86431	0.265072	-7.53013	5.06896e-14	1.35298e-11
Ifi47	232.748	365.156	100.34	-1.85325	0.137101	-13.6271	2.76306e-42	3.51396e-39
Gm17334	15.4435	24.7486	6.13848	-1.85081	0.357275	-5.61129	2.00824e-08	2.453e-06
Atp11a	65.2082	102.456	27.9602	-1.83688	0.194882	-9.68921	3.35124e-22	1.47865e-19
Tgtp1	42.7528	67.217	18.2887	-1.82238	0.177909	-9.76668	1.56493e-22	7.51862e-20
Gm4070	77.5844	121.5	33.6689	-1.82107	0.134285	-13.8475	1.31652e-43	1.89754e-40
Higd1b	1.26639	2.53278	0	-1.8208	1.95386	-3.86646	0.000110427	0.00415929
Gbp2b	191.296	298.688	83.904	-1.81956	0.0884572	-20.5357	1.03217e-93	1.11577e-89
F3	26.6067	41.9667	11.2466	-1.81084	0.230152	-7.80429	5.98395e-15	1.63763e-12
Ifit2	9.71157	15.6704	3.75276	-1.81045	0.27154	-7.50732	6.03518e-14	1.59123e-11
Tacc3	1.96684	3.61187	0.321808	-1.80284	1.0823	-3.75803	0.000171258	0.00593366
AC125149.1	1016.94	1579.59	454.285	-1.79562	0.230339	-7.78488	6.9778e-15	1.88575e-12
Tap1	119.512	185.757	53.266	-1.78304	0.0951995	-19.4863	1.43444e-84	1.03376e-80
Tmem265	1.46798	2.81075	0.1252	-1.75989	1.04267	-4.50628	6.5974e-06	0.000421999
Gbp3	47.1536	73.1641	21.1432	-1.74386	0.185272	-10.065	7.88816e-24	4.26355e-21
Gbp5	59.2997	91.8216	26.7779	-1.74052	0.154809	-11.2721	1.80155e-29	1.39106e-26
Tagap1	108.453	167.441	49.4661	-1.73885	0.114357	-15.2823	1.00281e-52	1.80673e-49
Gm12250	40.7282	63.1869	18.2696	-1.73595	0.214388	-8.27667	1.26671e-16	3.75155e-14
Isg15	1023.24	1572.6	473.874	-1.72845	0.106076	-16.148	1.17333e-58	2.8186e-55
Il15ra	20.7443	32.3497	9.13901	-1.71776	0.276386	-7.0305	2.05793e-12	4.68343e-10
Olfr56	4.25849	7.0525	1.46449	-1.70815	0.430493	-5.12798	2.92863e-07	2.72081e-05
Igha	25.4434	39.4661	11.4206	-1.70398	0.280277	-6.29588	3.05665e-10	5.08344e-08
Tnfaip2	10292.5	15723.6	4861.46	-1.69326	0.182677	-7.43313	1.06054e-13	2.66615e-11
Uba7	44.396	68.3304	20.4616	-1.69173	0.231442	-6.15702	7.41283e-10	1.12074e-07
Alpk1	9.9234	15.676	4.17077	-1.68933	0.20079	-9.97036	2.05478e-23	1.05772e-20
Ifit1	98.549	150.856	46.2419	-1.68457	0.0944878	-17.9299	6.88876e-72	2.12764e-68
Oasl2	32.8436	50.6141	15.0731	-1.68312	0.141122	-11.1145	1.06676e-28	7.68775e-26
Med12	13.3607	20.8929	5.82851	-1.68082	0.345854	-3.74667	0.000179197	0.00613013
Irgm1	236.108	360.095	112.122	-1.6745	0.10844	-15.29	8.91029e-53	1.75128e-49
Scgb3a2	5.89392	9.49357	2.29427	-1.67148	0.503534	-4.01948	5.83275e-05	0.00252208
Oas2	15.169	23.5728	6.76526	-1.66195	0.225144	-6.70019	2.08152e-11	4.05427e-09
Stat1	180.698	274.025	87.3722	-1.6379	0.117227	-11.1783	5.20928e-29	3.88361e-26
Gm20257	105.134	159.614	50.6539	-1.63665	0.372314	-3.1461	0.00165466	0.0348079
Clec2d	47.4094	72.2078	22.611	-1.63254	0.192093	-8.63561	5.84162e-18	1.85729e-15
Trex1	112.286	170.074	54.4981	-1.62411	0.155387	-10.4979	8.82854e-26	5.45352e-23
AC133103.5	43.9986	66.7902	21.2071	-1.61006	0.294215	-5.5887	2.28779e-08	2.76954e-06
Cxcl17	1.02535	2.05069	0	-1.60914	2.34653	-3.39668	0.000682082	0.0176884
Sp140	207.425	312.59	102.261	-1.60259	0.158937	-9.48637	2.39228e-21	9.94634e-19
2610507B11Rik	5.39351	8.60373	2.18329	-1.59308	0.252831	-5.05239	4.3632e-07	3.74335e-05
Rnasel	211.113	317.42	104.805	-1.58952	0.144254	-10.3777	3.13394e-25	1.83124e-22
Helz2	9.75597	15.1374	4.37458	-1.58618	0.185131	-11.557	6.80731e-31	6.13225e-28
Slfn8	5.90852	9.35997	2.45707	-1.5834	0.195293	-9.79532	1.17928e-22	5.79455e-20
3830403N18Rik	1.5322	2.7821	0.282307	-1.56045	0.939351	-3.51705	0.000436379	0.012365
Socs1	48.6729	73.0716	24.2742	-1.55126	0.162414	-9.68932	3.34762e-22	1.47865e-19
Fcgr1	2.89726	4.80659	0.987927	-1.54643	0.503717	-4.73191	2.22412e-06	0.000163002
Psme2b	44.3698	66.5343	22.2054	-1.54116	0.246063	-6.37108	1.87696e-10	3.19527e-08
H2-T10	2.52385	4.24445	0.803247	-1.5402	0.472501	-4.4402	8.98756e-06	0.000554297
Arhgef15	1.9982	3.44489	0.551516	-1.51847	0.537744	-5.20862	1.90251e-07	1.86119e-05
Clca4c-ps	1.6437	2.91905	0.368363	-1.51805	0.795837	-3.79043	0.000150385	0.00533005
Fap	2.56617	4.28349	0.848849	-1.51486	0.607318	-4.1728	3.00883e-05	0.0015093
Gbp2	161.773	240.125	83.4221	-1.51409	0.14476	-10.5032	8.3535e-26	5.31184e-23
Tbkbp1	41.0246	61.1502	20.8991	-1.50489	0.109865	-13.774	3.65422e-43	4.93776e-40
Gm2389	184.135	272.707	95.5634	-1.50309	0.496104	-3.06118	0.00220469	0.0429505
Amn	1.56664	2.78952	0.343765	-1.49573	0.714255	-3.70286	0.000213184	0.00707112
Hk2	20.1608	30.1956	10.1261	-1.4874	0.23398	-6.74164	1.56605e-11	3.16429e-09
Plac8	265.425	389.915	140.936	-1.46162	0.140226	-9.25283	2.18631e-20	8.29265e-18
Ggt1	16.4455	24.587	8.30405	-1.45948	0.331785	-4.89686	9.73825e-07	7.71212e-05
Ccna1	0.86798	1.73596	0	-1.45205	2.31213	-3.60233	0.000315373	0.00957636
Mgp	36.0449	53.2173	18.8725	-1.44798	0.336757	-4.37363	1.22196e-05	0.000711584
LT629152.1	30.7195	45.2594	16.1796	-1.42905	0.183972	-7.95836	1.74331e-15	4.95925e-13
Cpeb2	46.4331	68.1691	24.697	-1.42853	0.160195	-4.42346	9.71347e-06	0.000590177
Ly6i	57.3316	84.0475	30.6157	-1.42763	0.198887	-7.45718	8.83918e-14	2.24827e-11
Oas3	15.0003	22.3276	7.67295	-1.42744	0.146276	-10.2982	7.17665e-25	4.08314e-22
Gm8000	15.8697	23.5847	8.15475	-1.42517	0.387027	-3.95258	7.73145e-05	0.00314791
Irf1	588.228	857.471	318.985	-1.42376	0.0831784	-18.114	2.469e-73	8.89662e-70
Zufsp	17.281	25.6096	8.95237	-1.41884	0.278754	-6.01124	1.84113e-09	2.65368e-07
Nos2	2.8213	4.5426	1.10001	-1.40017	0.362326	-7.16638	7.70059e-13	1.87064e-10
Dgat1	387.276	561.648	212.904	-1.39527	0.137315	-10.037	1.04791e-23	5.52579e-21
Ccl5	39.6878	57.9225	21.4532	-1.3919	0.258689	-5.50566	3.67784e-08	4.16308e-06
Mx2	4.75459	7.32332	2.18586	-1.38548	0.438279	-3.10054	0.00193171	0.0391388
Zbp1	58.2146	84.5422	31.887	-1.37912	0.211327	-7.01972	2.22307e-12	4.95494e-10
Xaf1	13.5418	19.999	7.08468	-1.37706	0.338953	-5.16186	2.44512e-07	2.31858e-05
Gstm7	0.792913	1.58583	0	-1.37063	2.31798	-3.03653	0.00239318	0.0454663
Hspa1b	9.33277	13.8459	4.81967	-1.35105	0.272135	-5.52192	3.3531e-08	3.88941e-06
Bst2	51.1624	73.9416	28.3832	-1.35078	0.190766	-6.88791	5.66168e-12	1.22406e-09
Gm4853	27.6756	40.1758	15.1754	-1.348	0.428647	-3.26057	0.0011119	0.0255738
Dnah14	8.9116	13.2033	4.61989	-1.33761	0.365629	-4.12706	3.67432e-05	0.00176651
Nt5c3	29.1189	42.1547	16.0831	-1.33694	0.281382	-5.56999	2.54758e-08	3.03689e-06
Ifit3	67.1292	96.6148	37.6436	-1.33687	0.148497	-9.10273	8.8093e-20	3.12225e-17
Oasl1	252.22	361.709	142.731	-1.33544	0.176506	-8.64485	5.38775e-18	1.73856e-15
Dusp16	37.7456	54.4374	21.0538	-1.32983	0.100137	-12.0638	1.63995e-33	1.77279e-30
Stxbp1	0.878574	1.68656	0.0705877	-1.32736	0.603219	-6.13485	8.52398e-10	1.27095e-07
Trim56	13.2781	19.4142	7.14191	-1.32613	0.301812	-4.41832	9.94729e-06	0.000594089
Sp110	57.239	82.2446	32.2335	-1.32472	0.174799	-8.65564	4.90148e-18	1.63031e-15
C1rl	5.58249	8.39309	2.77189	-1.31631	0.315761	-5.05263	4.35764e-07	3.74335e-05
Rsad2	243.572	347.993	139.152	-1.31621	0.110555	-15.5544	1.48501e-54	3.2106e-51
H2-Q4	12.2995	17.9724	6.62657	-1.3148	0.195038	-6.72127	1.8015e-11	3.60633e-09
Tagap	76.2021	109.069	43.3353	-1.31188	0.143141	-9.23816	2.50773e-20	9.34778e-18
Tbc1d8	8.42281	12.4076	4.43799	-1.30191	0.317949	-4.60798	4.06602e-06	0.000276438
Trim30c	8.16626	12.036	4.29653	-1.29938	0.244058	-6.01462	1.80314e-09	2.61637e-07
Sftpc	17.8638	25.8095	9.91811	-1.29602	0.385475	-3.49875	0.000467436	0.0130906
Gbp7	31.64	45.2382	18.0419	-1.27991	0.107859	-13.9498	3.15279e-44	4.86881e-41
Parp12	4.18417	6.32841	2.03994	-1.26946	0.352244	-4.60685	4.08816e-06	0.000277072
Isg20	207.321	293.407	121.236	-1.26815	0.160974	-7.9687	1.60358e-15	4.62257e-13
Rexo5	2.98536	4.6273	1.34343	-1.26382	0.356346	-3.56878	0.000358644	0.010564
Gm12185	5.87289	8.6932	3.05258	-1.25813	0.64654	-3.63093	0.0002824	0.00879754
Prkag2	10.3816	15.0498	5.7135	-1.25742	0.494626	-3.04177	0.00235192	0.0448796
Il18bp	36.7294	52.0598	21.399	-1.24418	0.221408	-5.32694	9.98794e-08	1.04318e-05
Gm8995	50.9345	71.934	29.9349	-1.23735	0.111733	-10.8577	1.83285e-27	1.23832e-24
Dtx3l	11.8744	17.0678	6.68104	-1.23405	0.148718	-8.90953	5.12516e-19	1.78719e-16
Homer1	9.13404	13.2011	5.06695	-1.22696	0.285705	-4.35291	1.34345e-05	0.000766368
LT629152.6	0.735532	1.43038	0.0406817	-1.22365	1.53773	-3.37856	0.000728672	0.0186879
Socs2	24.2993	34.4219	14.1767	-1.22278	0.247064	-4.97319	6.58584e-07	5.43457e-05
Nadsyn1	2.64505	4.0986	1.19151	-1.21817	0.526177	-3.56878	0.000358649	0.010564
Trim21	6.24013	9.12413	3.35613	-1.21668	0.294918	-4.36211	1.28815e-05	0.000740685
Serpina3f	1.18623	2.05511	0.317345	-1.21359	0.78697	-3.42747	0.000609244	0.0161618
Ppa1	7.94414	11.4909	4.39736	-1.21055	0.419164	-4.29888	1.71662e-05	0.000937206
Stat2	37.2181	52.3447	22.0916	-1.20798	0.176366	-9.13901	6.3024e-20	2.27097e-17
Pard3	0.744943	1.43421	0.0556713	-1.2053	0.798728	-4.44991	8.59059e-06	0.000535241
Cmpk2	46.6737	65.4535	27.8939	-1.20158	0.195873	-6.95043	3.64171e-12	8.03406e-10
Ube2l6	53.2184	74.4927	31.9441	-1.19631	0.144352	-8.34731	6.9837e-17	2.12659e-14
Casp4	70.7527	98.8043	42.7011	-1.19143	0.166765	-7.84869	4.2042e-15	1.18045e-12
Usp18	38.812	54.3748	23.2492	-1.19129	0.257331	-4.54663	5.45117e-06	0.000352857
Psmb10	152.938	212.863	93.0136	-1.18575	0.236839	-4.45333	8.45503e-06	0.000528317
Trim12a	7.32887	10.567	4.09072	-1.18408	0.306115	-3.93452	8.33629e-05	0.00333512
Mlkl	3.32437	5.00215	1.6466	-1.18134	0.489411	-3.67837	0.000234731	0.00755611
Pogz	1.8658	2.97498	0.756623	-1.17814	0.393425	-3.96254	7.41556e-05	0.0030538
Rnd1	93.9383	130.662	57.2143	-1.1774	0.122833	-9.9259	3.21204e-23	1.61498e-20
Stxbp5	27.0526	37.857	16.2482	-1.17173	0.286279	-3.62491	0.000289063	0.0089535
Fam234b	2.18434	3.40605	0.962623	-1.1667	0.325462	-3.03887	0.0023747	0.0452743
Ints6l	10.0377	14.2511	5.82434	-1.16015	0.269978	-4.382	1.17596e-05	0.000690876
F11r	2.68659	4.09293	1.28025	-1.1593	0.501288	-3.11827	0.00181917	0.0372801
Sac3d1	0.715083	1.36578	0.0643873	-1.15229	1.33563	-3.32673	0.000878729	0.0213702
Tifa	32.5813	45.3065	19.8561	-1.15075	0.138462	-9.18294	4.19464e-20	1.53709e-17
CAAA01118383.1	19.9066	27.8061	12.0072	-1.14706	0.214558	-5.56938	2.55649e-08	3.03689e-06
Larp4b	13.5105	18.9919	8.02904	-1.14677	0.174114	-6.78442	1.16551e-11	2.39985e-09
Vnn3	4.97936	7.23395	2.72478	-1.14443	0.417741	-3.34899	0.000811066	0.0202191
Eif4ebp3	10.4568	14.7684	6.14515	-1.142	0.38453	-3.24184	0.00118762	0.0268581
Elmod3	6.01155	8.63716	3.38594	-1.13572	0.254081	-6.25623	3.94383e-10	6.31597e-08
Gpr132	12.6745	17.7766	7.57246	-1.13115	0.199701	-5.81711	5.9875e-09	8.1415e-07
9930111J21Rik2	15.6054	21.7908	9.42004	-1.12909	0.174402	-7.05146	1.77044e-12	4.07201e-10
Ktn1	12.1476	17.0246	7.27054	-1.12391	0.290251	-4.6334	3.59706e-06	0.000252495
4932438A13Rik	50.2665	69.2048	31.3282	-1.11878	0.177587	-6.87907	6.02457e-12	1.28962e-09
Hdac4	49.4516	68.0882	30.8149	-1.11874	0.147358	-6.27968	3.39279e-10	5.55698e-08
Casp1	15.1815	21.1521	9.21086	-1.11734	0.256885	-4.59667	4.29304e-06	0.000287354
Rbl1	1.40911	2.29761	0.520617	-1.11676	0.403024	-3.7559	0.000172716	0.0059746
Casp8	25.854	35.7552	15.9528	-1.11642	0.134936	-8.32121	8.7069e-17	2.61449e-14
Clic4	19.6402	27.2205	12.0598	-1.11161	0.201851	-5.72531	1.03245e-08	1.31304e-06
AC168977.1	2.76601	4.14811	1.38392	-1.11071	0.505304	-3.0842	0.00204103	0.0406326
Nr4a3	25.9268	35.7971	16.0565	-1.10927	0.167127	-5.38956	7.0631e-08	7.55962e-06
Parp9	18.3973	25.5061	11.2885	-1.10902	0.248176	-4.95763	7.13583e-07	5.82176e-05
Tor3a	14.9325	20.7707	9.09423	-1.10886	0.17161	-7.2397	4.4967e-13	1.11746e-10
Smchd1	22.2981	30.7645	13.8316	-1.09874	0.153508	-5.78887	7.08619e-09	9.39898e-07
Psme2	2249.17	3066.51	1431.82	-1.09821	0.132733	-8.51651	1.64429e-17	5.07851e-15
Gbp6	1.1369	1.91194	0.361869	-1.09639	0.871909	-3.01691	0.00255363	0.0473088
Mb21d1	3.71203	5.42067	2.00339	-1.09614	0.481862	-3.1973	0.00138721	0.0304172
Il18rap	40.0969	54.9923	25.2016	-1.09557	0.1291	-9.40535	5.18598e-21	2.03856e-18
4930519G04Rik	4.41132	6.36552	2.45712	-1.09122	0.369997	-3.7024	0.000213573	0.00707112
Cryzl2	13.3164	18.4795	8.15328	-1.0896	0.314493	-3.80359	0.000142615	0.00513036
Ifit3b	26.3887	36.2656	16.5119	-1.08951	0.158172	-7.11615	1.10984e-12	2.63679e-10
March5	27.7582	38.1262	17.3901	-1.0892	0.21331	-5.21604	1.82792e-07	1.80455e-05
Dgkg	6.59667	9.33505	3.85829	-1.08903	0.229981	-5.61678	1.94551e-08	2.38988e-06
Gbp4	2.34291	3.54748	1.13835	-1.08857	0.566798	-3.09083	0.00199596	0.0398953
Crtam	0.958695	1.66339	0.253999	-1.08673	0.557067	-5.21609	1.82743e-07	1.80455e-05
Cmtr1	99.5383	135.562	63.5144	-1.08187	0.211226	-5.02624	5.00198e-07	4.22433e-05
Prom1	1.21187	2.00402	0.419722	-1.08129	0.643407	-4.36583	1.26642e-05	0.000732085
Ddx58	53.9653	73.5791	34.3515	-1.077	0.151478	-6.275	3.49638e-10	5.68359e-08
Tcp1	31.3534	42.7621	19.9446	-1.0631	0.197298	-3.06336	0.00218866	0.0428224
Hk1	10.9312	15.1334	6.72897	-1.0617	0.190488	-6.14829	7.83235e-10	1.17594e-07
Gm12187	0.540662	1.08132	0	-1.0575	1.62733	-5.01668	5.25721e-07	4.40546e-05
Eif2ak2	6.28989	8.84199	3.73779	-1.05474	0.292061	-3.90075	9.58961e-05	0.00371554
Sppl2a	17.3522	23.7761	10.9284	-1.05455	0.201329	-6.69328	2.18227e-11	4.17529e-09
Gm3052	13.0791	18.0072	8.15103	-1.05454	0.188217	-6.01774	1.76867e-09	2.58369e-07
Sorbs1	48.4198	65.6186	31.2211	-1.04792	0.19818	-5.52041	3.38209e-08	3.88941e-06
Art3	10.7374	14.8214	6.65334	-1.04772	0.625998	-3.98325	6.79787e-05	0.00287051
Slfn5	9.10083	12.5917	5.60993	-1.04002	0.18012	-6.70069	2.07433e-11	4.05427e-09
Izumo1	2.46541	3.66289	1.26793	-1.03985	0.474601	-3.02595	0.00247854	0.0465965
Ripk1	28.556	38.7609	18.3512	-1.03893	0.164477	-6.45346	1.09323e-10	1.93735e-08
Il12a	44.7636	60.5345	28.9927	-1.03679	0.157355	-6.28095	3.3652e-10	5.55386e-08
BC023105	0.525367	1.05073	0	-1.03614	2.3824	-3.33021	0.000867814	0.0212241
Ap1g1	16.1084	21.9793	10.2376	-1.032	0.25637	-3.13551	0.00171556	0.0356981
Pih1d2	7.43899	10.3312	4.54675	-1.03059	0.338345	-3.51942	0.000432487	0.012287
Rps11-ps1	29.5212	39.9793	19.0632	-1.03035	0.332547	-3.18185	0.00146336	0.0315958
Irgm2	8.29789	11.4739	5.12193	-1.02685	0.218975	-5.24796	1.53791e-07	1.5465e-05
Nampt	60.0565	80.8269	39.2862	-1.02229	0.125722	-10.999	3.86584e-28	2.69611e-25
Cyld	13.5647	18.5004	8.62888	-1.01807	0.18185	-5.73671	9.65338e-09	1.2423e-06
Trim30a	48.3576	65.019	31.6962	-1.01376	0.114362	-8.65312	5.01093e-18	1.64146e-15
Syne1	9.99372	13.7015	6.28591	-1.01279	0.252402	-4.58145	4.61773e-06	0.000305307
Atp6v0a1	163.709	219.199	108.218	-1.01159	0.20139	-4.60296	4.16535e-06	0.000280545
Igtp	81.169	108.655	53.6829	-1.00381	0.131918	-7.46458	8.35639e-14	2.15078e-11
Gpr27	2.08714	3.11923	1.05504	-1.00321	0.411882	-3.73372	0.000188672	0.00638354
Ero1l	33.7048	45.298	22.1115	-1.00234	0.157908	-5.53493	3.11355e-08	3.63864e-06
Rsbn1l	66.5322	89.0698	43.9945	-1.00129	0.171934	-3.39913	0.000676008	0.0175876
Eif2ak4	0.789507	1.38661	0.192407	-1.00108	0.817323	-3.61315	0.000302495	0.00922642
Rtp4	149.29	199.42	99.1606	-1.00071	0.162403	-6.4092	1.46289e-10	2.53021e-08
Oas1b	7.15603	9.83703	4.47504	-0.985029	0.383824	-3.90277	9.5098e-05	0.00369124
Ogfr	44.3017	59.1688	29.4347	-0.983296	0.22105	-4.55458	5.24909e-06	0.000341823
Mpp7	1.34983	2.11623	0.583424	-0.976752	0.363029	-5.09639	3.46198e-07	3.13171e-05
Slamf7	4.13738	5.81148	2.46329	-0.975826	0.335873	-4.21184	2.53298e-05	0.00131326
Rnf31	158.221	210.073	106.369	-0.975163	0.163346	-4.76426	1.89544e-06	0.000139861
Samhd1	485.311	643.013	327.609	-0.970716	0.0808878	-10.4425	1.58624e-25	9.52626e-23
Mrps35	13.0846	17.6424	8.52686	-0.968515	0.329797	-3.39625	0.000683154	0.0176884
Apobec3	30.2797	40.3651	20.1942	-0.964741	0.216759	-4.62776	3.69635e-06	0.000256962
Whamm	7.44756	10.1707	4.72442	-0.964516	0.233124	-5.45075	5.01569e-08	5.50453e-06
Agrn	3.12952	4.44868	1.81035	-0.955154	0.290434	-4.34474	1.39441e-05	0.000791265
Alpk2	11.8851	15.9966	7.77367	-0.953997	0.33345	-3.09469	0.00197017	0.0395865
Slc15a3	114.83	151.786	77.8732	-0.953905	0.0795616	-11.9894	4.03703e-33	3.9673e-30
Ccdc88b	36.0115	47.7921	24.231	-0.951451	0.186489	-5.17231	2.31219e-07	2.21193e-05
Samd9l	72.6779	96.0807	49.2751	-0.949342	0.141442	-3.55806	0.000373601	0.0109152
Tbrg1	13.4589	18.051	8.86678	-0.949218	0.22669	-3.99534	6.46024e-05	0.00274942
Ptprj	8.24175	11.1745	5.30904	-0.948366	0.133014	-5.41736	6.0485e-08	6.57128e-06
Olr1	207.787	273.984	141.59	-0.94747	0.20184	-4.47043	7.80624e-06	0.000493482
Iigp1	0.506991	0.981012	0.0329703	-0.939439	1.31683	-3.74397	0.000181138	0.00616793
Psmb9	217.823	286.614	149.032	-0.938864	0.208259	-3.98022	6.88529e-05	0.00288911
Cdk6	19.882	26.4406	13.3233	-0.937946	0.221607	-3.18176	0.00146383	0.0315958
Ctf2	4.68837	6.4728	2.90393	-0.936722	0.363768	-3.13111	0.0017415	0.0361336
Plin5	3.6709	5.13433	2.20747	-0.935469	0.383086	-3.11976	0.00181	0.0371791
Olfml3	0.883735	1.47144	0.296026	-0.931259	0.948193	-3.19246	0.00141068	0.030807
Gm20589	4.64646	6.4038	2.88913	-0.928818	0.263627	-4.31038	1.62973e-05	0.000894285
Ifi204	2.09356	3.0549	1.13221	-0.927317	0.419939	-3.5866	0.000335023	0.0101162
Bicd1	5.06103	6.94365	3.17841	-0.926847	0.245062	-3.95473	7.66216e-05	0.00312558
Irf2	370.697	486.08	255.314	-0.926244	0.134366	-5.67383	1.39639e-08	1.72514e-06
Arhgap26	108.099	141.651	74.5468	-0.917051	0.142145	-6.23179	4.61145e-10	7.17263e-08
Bbx	5.5269	7.52924	3.52456	-0.914639	0.2137	-4.7142	2.42665e-06	0.000176054
Raver1	0.508013	0.970612	0.0454143	-0.914569	1.35608	-3.15028	0.00163117	0.0344393
Rasa4	2.35197	3.37846	1.32549	-0.912889	0.456255	-3.38617	0.000708763	0.0182422
Cdk5rap3	3.94343	5.45524	2.43161	-0.911584	0.328035	-3.83698	0.000124557	0.00455652
Gsap	30.5033	40.1273	20.8792	-0.910533	0.174211	-3.58484	0.000337285	0.0101561
Qars	28.6323	37.6588	19.6059	-0.90774	0.226148	-3.33892	0.000841057	0.0207669
Isy1	76.9878	100.612	53.3633	-0.902368	0.222795	-3.32143	0.000895588	0.0216584
Chmp4b	43.8349	57.4048	30.265	-0.90154	0.142051	-6.40371	1.51649e-10	2.6021e-08
Sp100	76.8263	100.314	53.3381	-0.898803	0.163016	-6.16069	7.24295e-10	1.10276e-07
Gm18853	1.04063	1.65513	0.426132	-0.896673	0.548106	-3.58436	0.000337907	0.0101601
Tinf2	35.0026	45.8352	24.17	-0.895887	0.206483	-3.21345	0.0013115	0.0289818
Snai1	10.658	14.1605	7.15558	-0.894459	0.235539	-4.10214	4.0934e-05	0.00190731
Pold3	8.33741	11.1411	5.53374	-0.893914	0.274706	-5.32993	9.82524e-08	1.03117e-05
Cnnm2	0.938874	1.51949	0.358255	-0.89138	0.465679	-4.42141	9.80601e-06	0.000590546
Iqgap2	5.60676	7.58518	3.62835	-0.891351	0.261437	-4.05921	4.92382e-05	0.002204
Btk	27.9071	36.5616	19.2526	-0.891149	0.177925	-4.78044	1.74913e-06	0.0001304
Crem	26.4017	34.5803	18.223	-0.888243	0.223403	-4.5591	5.13744e-06	0.000335563
Sipa1l1	7.30365	9.78101	4.82628	-0.887846	0.197351	-5.52046	3.38114e-08	3.88941e-06
H2-Q6	5.25637	7.12097	3.39177	-0.88685	0.28555	-3.67316	0.000239568	0.00763931
Samd11	7.52976	10.0554	5.0041	-0.880734	0.244417	-4.82975	1.36705e-06	0.00010518
Ahi1	8.99134	11.9475	6.03518	-0.880014	0.22741	-5.27355	1.33812e-07	1.37109e-05
Vav3	28.5978	37.351	19.8445	-0.879594	0.174119	-4.36309	1.28236e-05	0.00073932
Hivep1	54.3306	70.6879	37.9732	-0.879248	0.216757	-3.55987	0.000371043	0.0108551
4930523C07Rik	180.377	233.764	126.991	-0.875173	0.184902	-3.17835	0.00148116	0.0318068
Mgat4a	34.668	45.1639	24.1721	-0.874938	0.222683	-3.23311	0.00122451	0.0273701
Psme4	3.3734	4.65834	2.08846	-0.873491	0.378521	-3.03785	0.00238269	0.0453068
Asns	70.0484	90.8831	49.2137	-0.871717	0.23978	-4.02536	5.68885e-05	0.00246567
Sycp2	21.0604	27.5027	14.6181	-0.86788	0.194533	-4.52891	5.92884e-06	0.000381493
Psmb8	152.087	196.664	107.51	-0.865217	0.141828	-6.61469	3.72336e-11	6.99992e-09
Slc20a2	2.34322	3.31399	1.37245	-0.862645	0.762038	-3.13457	0.00172104	0.0357776
Pan2	3.91477	5.33907	2.49047	-0.860849	0.255559	-4.43993	8.99899e-06	0.000554297
Ssbp4	33.7407	43.8079	23.6735	-0.86079	0.342587	-3.0198	0.00252944	0.0471344
Yae1d1	4.34187	5.88823	2.79551	-0.859839	0.311916	-3.54312	0.000395424	0.0114173
Rwdd2a	0.406405	0.81281	0	-0.858228	2.45788	-3.03482	0.00240683	0.0455619
Rab5c	18.9715	24.7307	13.2124	-0.856339	0.160026	-4.42275	9.74528e-06	0.000590177
C130026I21Rik	27.0949	35.1777	19.0122	-0.85422	0.221437	-4.01024	6.06576e-05	0.00261239
Tapbpl	10.9814	14.4233	7.53954	-0.852884	0.218398	-4.25944	2.0494e-05	0.00108839
Irf9	54.7508	70.736	38.7657	-0.851173	0.135307	-6.23693	4.46245e-10	7.0422e-08
Vcam1	1.89408	2.72163	1.06652	-0.84873	0.378457	-4.20808	2.5755e-05	0.00132893
Clcn4	6.65375	8.84113	4.46637	-0.848242	0.284433	-3.39287	0.000691655	0.0178444
Ccdc186	4.79526	6.4512	3.13933	-0.848076	0.261407	-3.2621	0.00110589	0.0254626
Tapbp	182.874	235.374	130.374	-0.847386	0.117651	-7.81145	5.65358e-15	1.56706e-12
Ankrd28	1.36039	2.03348	0.687288	-0.846269	0.375187	-3.92658	8.61613e-05	0.00342428
Grik5	0.615019	1.07308	0.156963	-0.84143	0.653217	-4.62019	3.83387e-06	0.000264818
Oas1a	16.2621	21.1345	11.3897	-0.837157	0.209151	-4.17339	3.00105e-05	0.0015093
Son	125.028	160.489	89.5672	-0.834379	0.15345	-5.03526	4.77204e-07	4.04594e-05
Stat4	11.4368	14.9201	7.95359	-0.830308	0.227171	-3.01026	0.00261022	0.0480689
Mllt6	11.3649	14.8235	7.90635	-0.829163	0.125414	-7.15158	8.57857e-13	2.06076e-10
Map4	176.326	225.796	126.856	-0.826875	0.162722	-3.70844	0.000208543	0.00695001
Irf7	197.021	252.219	141.822	-0.826169	0.116339	-9.44312	3.61843e-21	1.47604e-18
Abca1	1.78052	2.55532	1.00573	-0.825856	0.358214	-3.75486	0.000173437	0.00597647
Znfx1	6.67218	8.80421	4.54015	-0.823477	0.178195	-5.4947	3.91375e-08	4.38421e-06
Acod1	1402	1791.47	1012.54	-0.82255	0.083514	-9.70112	2.9821e-22	1.38851e-19
Mycbp2	11.8237	15.3789	8.2685	-0.821434	0.222549	-4.07327	4.63574e-05	0.00210115
Gm11735	14.5935	18.9108	10.2762	-0.820261	0.189116	-4.59521	4.32321e-06	0.000288481
Prok2	73.4548	94.0363	52.8734	-0.818904	0.132523	-6.41361	1.42115e-10	2.47785e-08
Thbs1	79.4667	101.59	57.3434	-0.81425	0.228707	-3.54234	0.000396596	0.0114173
AA986860	0.378431	0.756862	0	-0.813001	1.96156	-4.14485	3.40036e-05	0.00166325
Crybg1	1.23083	1.84278	0.618885	-0.812304	0.375494	-4.14028	3.46882e-05	0.00169291
Rnf145	29.4432	37.7755	21.111	-0.810383	0.199148	-3.32625	0.000880227	0.0213826
Pip5k1a	10.9117	14.1683	7.65509	-0.809439	0.232493	-3.88841	0.000100902	0.00387477
Nars2	17.2367	22.2151	12.2582	-0.808182	0.218512	-3.85081	0.000117729	0.00436588
D17Wsu92e	14.4758	18.6909	10.2607	-0.80623	0.201546	-4.14762	3.35955e-05	0.00165076
Adamts4	0.389714	0.766817	0.0126107	-0.803073	0.981881	-6.27263	3.54997e-10	5.72763e-08
Trpm2	58.5431	74.698	42.3882	-0.802953	0.134574	-6.94675	3.73801e-12	8.16321e-10
Wdr19	0.502173	0.90929	0.0950553	-0.802032	0.882442	-3.33241	0.000860986	0.0211288
Rasip1	55.2323	70.4665	39.9981	-0.80171	0.197011	-4.05099	5.10015e-05	0.00226417
Mon2	18.3778	23.6191	13.1366	-0.800348	0.208859	-3.72959	0.000191792	0.00646885
Ifi35	55.1283	70.2943	39.9623	-0.799492	0.20032	-3.56149	0.000368751	0.0108174
Emd	29.5928	37.8384	21.3472	-0.797388	0.16257	-4.77379	1.80793e-06	0.000134321
Pdzd3	2.87721	3.91977	1.83466	-0.795414	0.309292	-3.57396	0.000351623	0.0104424
Adar	10.5341	13.6338	7.43431	-0.794962	0.164848	-6.23559	4.50089e-10	7.05139e-08
Gripap1	145.771	185.201	106.341	-0.794652	0.118462	-6.31442	2.71181e-10	4.58042e-08
Tmem131l	42.7024	54.4372	30.9676	-0.794246	0.19157	-4.20279	2.63647e-05	0.00135072
AC109138.7	9136.03	11584	6688.09	-0.792372	0.180524	-4.32644	1.51541e-05	0.000837933
Tbk1	114.72	145.693	83.7472	-0.791566	0.140317	-5.5389	3.04384e-08	3.59605e-06
Nod2	9.22342	11.9563	6.49051	-0.790521	0.152896	-5.51681	3.45206e-08	3.94886e-06
Gm21188	44.5249	56.6561	32.3937	-0.7879	0.124264	-6.30038	2.96922e-10	4.97633e-08
Gm21750	9.53164	12.3265	6.73675	-0.784502	0.258986	-3.30152	0.000961608	0.0228713
Dapp1	74.4981	94.5096	54.4866	-0.783507	0.103836	-10.5737	3.94677e-26	2.58573e-23
Kmt2b	3.03242	4.09724	1.96759	-0.780423	0.277012	-3.19075	0.00141902	0.0308954
Cwf19l2	6.44979	8.41154	4.48804	-0.778141	0.281068	-3.06349	0.00218769	0.0428224
Fmnl2	6.94685	9.03717	4.85652	-0.777236	0.205782	-4.07102	4.68087e-05	0.00211716
Ctnnd1	0.681149	1.12255	0.239752	-0.775745	0.754864	-3.08222	0.00205463	0.0407908
Asap1	194.572	245.844	143.299	-0.774537	0.163118	-3.10662	0.0018924	0.0384888
Adcy6	0.366734	0.725007	0.00846167	-0.774446	1.61048	-3.13811	0.0017004	0.0354509
Brms1l	116.659	147.436	85.8822	-0.772711	0.212629	-3.3517	0.000803175	0.0200747
Col18a1	0.553928	0.958593	0.149263	-0.769108	0.997676	-4.14548	3.39103e-05	0.00166245
Chd2	109.743	138.503	80.9834	-0.766889	0.235551	-3.74998	0.000176849	0.0060684
Dach1	1.24419	1.82147	0.666917	-0.759263	0.397716	-3.73404	0.000188433	0.00638354
Racgap1	1.64207	2.31734	0.966801	-0.754174	0.819832	-3.08263	0.00205182	0.0407723
Trim12c	17.0798	21.6999	12.4597	-0.75404	0.164681	-3.89364	9.87522e-05	0.00380575
Nr3c1	20.3058	25.7494	14.8623	-0.753905	0.198689	-3.11521	0.00183812	0.0375971
Nrg1	16.873	21.4244	12.3216	-0.751306	0.265276	-5.80625	6.38858e-09	8.63257e-07
Zc3hav1	25.3634	32.0486	18.6783	-0.747982	0.116557	-6.25311	4.02356e-10	6.39627e-08
Dennd3	62.8972	78.8931	46.9012	-0.738011	0.152727	-5.50938	3.60102e-08	4.09758e-06
Cd300ld5	0.333633	0.667266	0	-0.737484	2.18372	-3.00585	0.00264844	0.0486071
Sag	8.24886	10.5497	5.94796	-0.7332	0.263127	-3.44019	0.000581315	0.0156319
Il18	38.6249	48.4736	28.7763	-0.732496	0.167822	-4.46847	7.87811e-06	0.000496574
Baz2a	6.82711	8.76971	4.8845	-0.731395	0.200823	-5.01157	5.3989e-07	4.50673e-05
Cd274	110.731	138.455	83.0069	-0.731223	0.139819	-5.17719	2.25248e-07	2.16438e-05
Prkd3	8.69336	11.0926	6.29415	-0.729311	0.233304	-3.58276	0.000339986	0.0101807
Gmcl1	20.0223	25.2231	14.8216	-0.728938	0.208218	-3.82086	0.000132989	0.00481611
Lgals8	27.5973	34.6642	20.5304	-0.728101	0.17235	-4.61556	3.92045e-06	0.000267972
Hspa1a	9.01472	11.4892	6.54024	-0.727998	0.222597	-3.54392	0.000394225	0.0114098
Rgl2	17.705	22.3131	13.0968	-0.725773	0.135063	-5.13248	2.85943e-07	2.67622e-05
Dgkh	1.86935	2.57488	1.16383	-0.724307	0.299406	-3.01956	0.00253142	0.0471344
Etnk1	3.02385	4.00953	2.03817	-0.721475	0.257625	-4.83416	1.33708e-06	0.000103242
Gk	26.4939	33.2123	19.7755	-0.719634	0.21533	-3.31115	0.000929118	0.0221717
Gm45551	58.6206	73.1748	44.0664	-0.718879	0.201257	-3.58401	0.000338356	0.0101601
Fam107a	0.381109	0.717563	0.044656	-0.717335	0.904784	-3.91104	9.18996e-05	0.00359289
Scfd1	13.0642	16.4902	9.63816	-0.717298	0.265015	-3.25281	0.0011427	0.026143
Plekha6	0.56765	0.949073	0.186227	-0.716408	0.648526	-4.08827	4.346e-05	0.00199916
Olfr1124	1.75572	2.42552	1.08591	-0.715646	0.342766	-3.32847	0.000873252	0.0212849
Katna1	108.37	134.945	81.7948	-0.715414	0.14391	-3.23324	0.00122396	0.0273701
Nfkb1	59.1131	73.7184	44.5078	-0.715349	0.122407	-6.69579	2.14505e-11	4.1407e-09
Slc27a4	3.1385	4.1436	2.1334	-0.715051	0.266286	-3.62312	0.000291068	0.00900129
Wdr90	0.320084	0.640167	0	-0.713843	1.98077	-3.66926	0.00024325	0.00772256
Lrrc71	0.423119	0.767933	0.0783053	-0.713298	1.4497	-3.26615	0.00109021	0.0252088
Slfn9	3.19354	4.19966	2.18743	-0.706026	0.228136	-4.07387	4.62377e-05	0.00210115
Tmem45a2	0.344893	0.667547	0.0222387	-0.705995	1.18285	-3.10104	0.00192842	0.0391111
Chd7	60.4016	75.1275	45.6758	-0.705743	0.154354	-4.37695	1.20352e-05	0.000705153
Ube3b	7.65046	9.72299	5.57792	-0.705005	0.247281	-3.592	0.000328145	0.00993478
Abcc1	40.1305	49.9696	30.2915	-0.703867	0.211747	-3.16458	0.00155304	0.0330806
3110043O21Rik	15.8045	19.8133	11.7957	-0.701843	0.200265	-3.29449	0.000986009	0.0233489
Myom2	0.980532	1.45266	0.508401	-0.701329	0.39536	-3.79702	0.000146447	0.00521611
Trip12	29.5605	36.8058	22.3151	-0.697341	0.192724	-4.2177	2.46811e-05	0.00128271
Rasgef1b	20.3299	25.3666	15.2931	-0.694446	0.110727	-8.82347	1.10963e-18	3.80797e-16
Camk2g	4.45744	5.74078	3.1741	-0.691449	0.41052	-3.63048	0.000282898	0.00880036
Tnrc6b	21.8989	27.2661	16.5317	-0.689108	0.238903	-3.09406	0.0019744	0.0395978
Utrn	10.0454	12.6253	7.46549	-0.686625	0.185249	-3.31937	0.000902206	0.0217195
Dcp2	25.9619	32.2467	19.6771	-0.685178	0.25794	-3.6405	0.000272112	0.00852617
Sycp3	0.302929	0.605857	0	-0.683344	2.07808	-3.37618	0.000735007	0.0188057
Pnp	48.6048	60.1232	37.0865	-0.682441	0.189694	-4.41913	9.90986e-06	0.000593493
Zfp131	104.739	129.275	80.2024	-0.681962	0.168655	-4.06484	4.80651e-05	0.00216043
Trim30b	53.3169	65.8728	40.7609	-0.679266	0.168234	-3.53336	0.000410318	0.0117967
AA467197	798.854	983.508	614.2	-0.678348	0.12647	-5.35984	8.3295e-08	8.87112e-06
Slc16a6	35.2854	43.6575	26.9134	-0.677946	0.144284	-5.73469	9.76922e-09	1.24977e-06
Mpv17l	3.12627	4.0772	2.17533	-0.677124	0.270399	-3.31567	0.000914233	0.0218889
Chd4	52.7623	65.1329	40.3917	-0.676029	0.19361	-3.46688	0.000526545	0.0144559
Txnrd1	114.31	140.777	87.8431	-0.674291	0.0875365	-5.93623	2.91644e-09	4.09438e-07
Siglec1	2.68096	3.52524	1.83667	-0.673794	0.235489	-3.93413	8.34977e-05	0.00333512
Saa3	981.884	1206.6	757.168	-0.671553	0.0886174	-4.3369	1.44505e-05	0.000811479
Fosl2	50.4857	62.2346	38.7368	-0.670238	0.119281	-5.58336	2.35914e-08	2.83359e-06
Tra2a	51.0777	62.9463	39.2091	-0.66934	0.121719	-5.76055	8.38385e-09	1.09192e-06
Ush1c	0.295061	0.590123	0	-0.669138	1.97921	-3.84189	0.000122089	0.00448142
H2-K1	525.691	645.672	405.709	-0.669036	0.115647	-6.81187	9.63377e-12	2.00271e-09
Svil	163.498	200.929	126.068	-0.668244	0.168094	-4.24823	2.1547e-05	0.0011307
Plscr1	42.4314	52.3017	32.561	-0.667398	0.186749	-3.19907	0.0013787	0.0302921
Atg9a	12.2036	15.1902	9.21709	-0.664133	0.16761	-4.28706	1.81052e-05	0.000978585
Snrnp70	71.1058	87.3641	54.8474	-0.661969	0.238639	-3.46032	0.000539534	0.0147096
Hectd4	0.61119	0.973307	0.249073	-0.659757	0.425533	-5.35652	8.48421e-08	8.9916e-06
N4bp1	36.5526	44.9872	28.118	-0.659323	0.130365	-5.10668	3.27868e-07	2.99538e-05
Lyst	66.5462	81.6059	51.4866	-0.654295	0.163607	-3.93337	8.37635e-05	0.00333512
Mmp8	174.961	214.05	135.872	-0.651847	0.15734	-4.07664	4.56921e-05	0.00208851
Rit1	0.497323	0.828642	0.166005	-0.649199	0.503669	-3.24856	0.0011599	0.0263691
Zfyve27	11.3391	14.068	8.61015	-0.648854	0.208761	-3.02531	0.00248375	0.0466539
Ccdc138	4.26548	5.42598	3.10497	-0.646547	0.234566	-3.26914	0.00107875	0.0250242
Dstn	43.2445	52.9318	33.5573	-0.642146	0.14558	-4.40684	1.04887e-05	0.000621278
Ptk2b	63.4066	77.4623	49.3508	-0.639986	0.0879692	-5.49713	3.86017e-08	4.34671e-06
B4galt3	124.35	151.702	96.9976	-0.639901	0.114139	-7.47228	7.88192e-14	2.0531e-11
Nemp1	5.67679	7.13325	4.22033	-0.639691	0.294722	-3.01348	0.00258274	0.0477198
Ifitm3	1282.73	1562.74	1002.73	-0.639634	0.11695	-5.32472	1.01106e-07	1.05092e-05
Ifitm6	382.884	466.374	299.395	-0.637717	0.16051	-3.86115	0.000112854	0.00422181
F5	1.68473	2.26722	1.10223	-0.636139	0.266708	-3.85779	0.000114416	0.00426494
Rhbdf2	45.9001	56.0618	35.7385	-0.635233	0.159673	-4.02942	5.59147e-05	0.00243725
Usp38	4.32356	5.47641	3.17071	-0.634902	0.223881	-3.57316	0.000352699	0.01046
Tbxa2r	0.296924	0.57609	0.0177577	-0.630956	1.35198	-3.63343	0.000279683	0.00872547
Ipcef1	54.449	66.3724	42.5256	-0.630292	0.162527	-3.96728	7.26988e-05	0.00300526
Edn1	9.13675	11.3152	6.95827	-0.629916	0.224605	-3.07537	0.00210243	0.041511
Csf2ra	63.7101	77.6108	49.8093	-0.629633	0.152287	-4.10837	3.9846e-05	0.00186465
Gm47476	1.93632	2.56586	1.30678	-0.62837	0.230385	-4.15765	3.21535e-05	0.00158712
Ffar2	19.1163	23.4191	14.8135	-0.626851	0.257221	-3.63494	0.000278048	0.00868699
Stat3	204.499	248.345	160.654	-0.625232	0.119076	-5.68212	1.33038e-08	1.65303e-06
Unc13d	20.8004	25.447	16.1537	-0.624589	0.141466	-4.55017	5.36018e-06	0.000348009
Usp25	12.0679	14.8509	9.2849	-0.624034	0.178211	-3.73782	0.000185619	0.00629998
Pld1	3.91018	4.95417	2.8662	-0.622984	0.299366	-3.34516	0.000822354	0.0203891
Hdc	823.173	998.099	648.246	-0.621864	0.0684012	-11.404	3.99567e-30	3.32256e-27
Uggt1	7.89921	9.78749	6.01094	-0.621679	0.199952	-3.58159	0.000341508	0.0101981
Ubn2	17.5791	21.5118	13.6464	-0.620136	0.173494	-4.37571	1.21038e-05	0.000707255
Kdm6b	66.9837	81.372	52.5954	-0.620043	0.176253	-4.4165	1.00311e-05	0.000597443
Gtpbp4	71.457	86.7848	56.1292	-0.619744	0.137104	-3.69057	0.000223752	0.00730743
Tap2	95.0949	115.181	75.0092	-0.612125	0.154833	-6.62094	3.56923e-11	6.76902e-09
H2-T22	19.5675	23.8522	15.2829	-0.610014	0.136193	-4.12678	3.67881e-05	0.00176651
Zcchc6	352.348	425.85	278.845	-0.609098	0.102519	-3.08548	0.00203226	0.0405328
Srpk2	25.6308	31.1581	20.1035	-0.607701	0.143531	-3.694	0.000220758	0.00723148
Gm20689	437.125	527.726	346.523	-0.605414	0.169052	-3.51129	0.000445932	0.0126192
Cd69	81.099	97.9908	64.2072	-0.602264	0.179411	-3.3432	0.000828189	0.0204868
Tnfrsf1a	339.688	409.78	269.596	-0.602224	0.0995942	-6.7522	1.45622e-11	2.97013e-09
Arid4a	114.328	138.006	90.6495	-0.600945	0.140382	-4.25386	2.10114e-05	0.00110527
Atp2b1	127.051	153.323	100.779	-0.600519	0.147704	-3.87634	0.000106041	0.0040434
Baz1a	94.2232	113.74	74.7064	-0.599882	0.159485	-3.61558	0.000299677	0.00918223
Psme1	265.834	320.489	211.18	-0.599477	0.16667	-3.22626	0.00125418	0.0278964
Rhoh	63.7279	76.9407	50.5151	-0.597382	0.128125	-5.68508	1.30751e-08	1.63401e-06
Slc6a6	81.8716	98.7463	64.9969	-0.595866	0.0959013	-3.44328	0.000574711	0.0154735
Kat6a	3.38801	4.28045	2.49557	-0.595132	0.149996	-5.09194	3.54421e-07	3.19274e-05
Ccdc57	0.402997	0.688213	0.117782	-0.594858	0.58066	-4.17332	3.00194e-05	0.0015093
Snx20	157.346	189.455	125.237	-0.593314	0.157008	-3.6602	0.000252018	0.00798919
Epb41l3	2.0979	2.72507	1.47073	-0.592333	0.268567	-3.23973	0.00119643	0.0269727
Akap9	15.3946	18.7135	12.0758	-0.592281	0.250047	-3.31973	0.000901061	0.0217179
Papd7	1.00667	1.41288	0.600462	-0.592265	0.398082	-3.16329	0.00155996	0.03313
Map2k6	0.253523	0.507046	0	-0.591724	2.21955	-3.29249	0.000993028	0.0234637
Top1	59.1423	71.2695	47.0151	-0.589899	0.172602	-3.1	0.00193522	0.0391388
Dopey2	48.8254	58.8542	38.7965	-0.588812	0.151523	-3.97399	7.06785e-05	0.00294994
G0s2	2062.94	2477.81	1648.08	-0.587984	0.138332	-4.11469	3.87692e-05	0.00182612
Dntt	0.251087	0.502174	0	-0.587052	2.36196	-3.28853	0.00100713	0.023719
Pde4b	254.543	305.804	203.282	-0.586755	0.117321	-5.79154	6.97457e-09	9.30803e-07
Slfn2	675.433	809.249	541.617	-0.578432	0.150458	-3.75206	0.000175388	0.00602844
Epg5	0.637602	0.960077	0.315126	-0.57571	0.476264	-3.33708	0.000846623	0.0208474
Qsox1	28.1891	33.9247	22.4534	-0.574449	0.108348	-6.20695	5.40214e-10	8.34245e-08
Lgals9	52.531	63.0124	42.0496	-0.57235	0.138436	-4.05546	5.00362e-05	0.00222589
Rapgef6	24.8585	29.9087	19.8083	-0.57085	0.123973	-4.33456	1.46053e-05	0.000815934
Dennd4a	73.214	87.6535	58.7746	-0.568644	0.179733	-3.54247	0.000396404	0.0114173
Il10ra	78.5072	93.8838	63.1306	-0.565148	0.107914	-5.09693	3.45197e-07	3.13171e-05
Ubr4	7.07084	8.62973	5.51194	-0.564408	0.197929	-3.52762	0.000419318	0.0120075
Cxcl2	26704.4	31832.5	21576.3	-0.561032	0.0860463	-5.12775	2.93223e-07	2.72081e-05
Ggct	142.917	170.441	115.394	-0.5587	0.147343	-3.33086	0.000865787	0.0211986
Zc3h7a	58.617	70.0138	47.2202	-0.558462	0.151632	-6.50838	7.59665e-11	1.35735e-08
Ascc3	13.8383	16.6726	11.0039	-0.558013	0.207305	-4.46136	8.14408e-06	0.000511846
Fcgr4	121.705	145.137	98.2724	-0.557857	0.135833	-4.0635	4.83414e-05	0.00216834
Aff1	11.5363	13.9278	9.14484	-0.557256	0.159212	-5.53746	3.06895e-08	3.60602e-06
Tmem33	74.1124	88.409	59.8159	-0.555972	0.160917	-4.18557	2.84453e-05	0.00145044
Nod1	27.9801	33.4849	22.4754	-0.554815	0.151608	-4.95253	7.32545e-07	5.93169e-05
Pcgf5	22.7466	27.2547	18.2384	-0.5545	0.240008	-3.28641	0.00101474	0.0238206
Crtc3	5.98056	7.3	4.66113	-0.552021	0.233118	-3.24913	0.00115758	0.0263474
Ankfy1	3.34288	4.15957	2.52619	-0.549139	0.243074	-3.92242	8.76655e-05	0.00346495
Pi4k2a	2.46837	3.11903	1.81772	-0.547778	0.251693	-3.03032	0.00244293	0.0460941
Ccdc88c	10.0149	12.0733	7.95657	-0.545606	0.188775	-3.87089	0.000108439	0.00411307
Col5a1	0.588367	0.883973	0.29276	-0.543324	0.425416	-3.70676	0.000209926	0.00698247
Dlc1	8.71111	10.5145	6.90769	-0.542128	0.138235	-3.8454	0.000120355	0.00443677
Arid5b	39.0964	46.521	31.6718	-0.540517	0.136878	-4.36063	1.29691e-05	0.000743743
Hdac6	1.06012	1.44012	0.680112	-0.538396	0.318192	-3.4665	0.000527274	0.0144559
Matn2	0.928238	1.28338	0.573095	-0.537565	0.356549	-3.22302	0.00126846	0.0281562
Ganab	1.39218	1.83056	0.953797	-0.534808	0.298965	-3.09569	0.00196359	0.0394909
Erc1	9.13175	10.9811	7.2824	-0.53264	0.190176	-3.98171	6.84205e-05	0.00288196
Kmt2d	2.31449	2.91529	1.71369	-0.528863	0.179046	-3.2491	0.00115773	0.0263474
Sod2	160.608	189.888	131.328	-0.528608	0.149321	-3.44961	0.000561389	0.0151967
Col11a2	1.53567	1.9944	1.07695	-0.527797	0.367754	-3.34651	0.000818348	0.0203131
Trim25	49.036	58.0776	39.9945	-0.527181	0.0970191	-8.18852	2.64449e-16	7.72618e-14
Icam1	225.447	266.341	184.553	-0.526852	0.107494	-4.78475	1.71203e-06	0.000128076
Ppard	4.30595	5.26321	3.3487	-0.526316	0.237611	-3.54443	0.00039346	0.0114029
Entpd3	9.6516	11.5705	7.73268	-0.525549	0.192225	-3.36737	0.000758882	0.019212
Gm4759	1.15812	1.54349	0.77275	-0.52082	0.271865	-3.64262	0.000269873	0.0084839
3110062M04Rik	4.0859	4.99228	3.17951	-0.51977	0.217331	-3.18858	0.00142973	0.0310349
Slfn3	0.368184	0.610823	0.125545	-0.517174	0.735427	-3.34928	0.000810222	0.0202191
Pde4d	6.42973	7.74408	5.11538	-0.515864	0.275397	-3.09046	0.00199845	0.0398953
Tnik	0.354405	0.593751	0.115059	-0.515307	1.08624	-3.0015	0.00268649	0.0491162
Zswim4	14.0071	16.6576	11.3567	-0.51499	0.14467	-3.76218	0.000168441	0.00585737
Tmem132a	1.89684	2.40746	1.38623	-0.513967	0.235673	-3.35395	0.000796656	0.01995
Susd6	17.8529	21.172	14.5338	-0.513328	0.144567	-3.61849	0.000296323	0.00912608
Ddx6	24.5034	28.9829	20.0238	-0.512118	0.141043	-3.59168	0.000328555	0.00993478
Lpp	1.21491	1.60295	0.826865	-0.51078	0.261509	-3.53159	0.000413062	0.0118597
Crebbp	119.532	140.639	98.4255	-0.510531	0.125373	-3.69361	0.000221097	0.00723164
Clcn7	20.9545	24.7664	17.1426	-0.506111	0.217383	-3.42953	0.000604634	0.016079
Rab8b	62.2658	73.1766	51.355	-0.502638	0.119258	-4.17598	2.96705e-05	0.00150581
Nup98	6.87006	8.22543	5.5147	-0.501917	0.137209	-4.91553	8.85408e-07	7.08983e-05
Wdfy3	17.2137	20.3433	14.0842	-0.500748	0.131528	-5.00868	5.48046e-07	4.55721e-05
Gm8979	0.872587	1.19396	0.551217	-0.500135	0.274789	-4.01507	5.94278e-05	0.00256453
B230303A05Rik	18.7674	22.1466	15.3882	-0.498144	0.164226	-5.21211	1.86702e-07	1.83477e-05
Nabp1	28.5503	33.5948	23.5058	-0.497434	0.0999097	-6.12515	9.05966e-10	1.34157e-07
Dnajc13	7.73172	9.21246	6.25099	-0.494081	0.240937	-3.02622	0.00247635	0.046596
Slc16a3	78.8895	92.4236	65.3555	-0.493572	0.129638	-4.70648	2.52036e-06	0.000182241
Wnk1	84.4948	98.9307	70.059	-0.491912	0.147118	-3.11073	0.00186626	0.0381007
Gm15922	15.0813	17.7888	12.3737	-0.490474	0.158829	-3.24997	0.00115418	0.0263474
Mvp	45.1132	52.8746	37.3517	-0.490313	0.152933	-3.1948	0.00139928	0.0306199
Arid5a	164.222	191.923	136.521	-0.488377	0.102414	-5.25656	1.46778e-07	1.48286e-05
Ptgir	0.382808	0.613877	0.151739	-0.486717	0.644615	-3.14602	0.00165507	0.0348079
Furin	152.512	178.132	126.891	-0.486115	0.116435	-4.40829	1.04192e-05	0.000618856
Prdx5	1821.57	2125.57	1517.57	-0.48581	0.121524	-3.97318	7.09209e-05	0.00295435
Tet2	240.156	280.198	200.114	-0.483571	0.140128	-4.50419	6.66271e-06	0.00042367
Baz2b	106.811	124.593	89.0283	-0.480301	0.183482	-4.32559	1.52124e-05	0.000839009
Antxr2	36.5889	42.7723	30.4056	-0.478994	0.175377	-3.23284	0.00122565	0.0273701
Usp11	0.369307	0.591859	0.146754	-0.473156	0.89547	-3.55632	0.000376088	0.010973
Bhlhb9	0.193232	0.386464	0	-0.47141	2.30663	-3.41856	0.000629537	0.0166389
Ist1	61.9434	72.0985	51.7883	-0.469623	0.0876085	-4.62551	3.73683e-06	0.000258943
Themis2	138.371	160.835	115.907	-0.469158	0.124571	-3.69722	0.000217977	0.00719491
Per1	50.0788	58.234	41.9236	-0.464655	0.173734	-3.01696	0.00255323	0.0473088
Socs3	724.902	840.181	609.623	-0.462135	0.108177	-4.6706	3.00314e-06	0.000214284
Gm1966	0.525183	0.76734	0.283026	-0.462029	0.476569	-3.03028	0.00244329	0.0460941
Zbtb8b	0.53951	0.783818	0.295202	-0.461792	0.474336	-2.99596	0.00273581	0.04983
Wfdc17	6297.69	7293.06	5302.32	-0.459827	0.106183	-4.17191	3.02062e-05	0.00151171
Gde1	105.319	122.071	88.5677	-0.458441	0.139417	-3.74608	0.000179622	0.00613497
Suco	133.463	154.565	112.362	-0.456577	0.150709	-5.07057	3.96626e-07	3.48579e-05
Ankhd1	89.0134	103.128	74.8993	-0.456195	0.173134	-3.32047	0.00089866	0.0217084
Tnrc18	14.154	16.5296	11.7784	-0.45609	0.147163	-4.6038	4.14857e-06	0.000280287
Nedd9	195.462	226.164	164.76	-0.454638	0.134767	-3.18689	0.00143809	0.0311538
H2-T23	160.086	185.045	135.126	-0.450708	0.147897	-3.11958	0.00181108	0.0371791
Ncor1	149.93	173.173	126.687	-0.447903	0.123259	-3.09763	0.00195076	0.0393305
Rabgef1	156.539	180.645	132.433	-0.445007	0.0944151	-4.82181	1.42258e-06	0.000107916
Man2a1	3.48005	4.1652	2.7949	-0.444763	0.206958	-5.02092	5.14237e-07	4.326e-05
Map7	0.213789	0.3976	0.0299787	-0.440337	1.214	-3.97139	7.14556e-05	0.00297091
Taf7	85.1485	97.9077	72.3894	-0.430512	0.113268	-3.70867	0.000208353	0.00695001
Zfp619	0.670904	0.915825	0.425983	-0.426009	0.337999	-3.231	0.00123358	0.0274947
D630039A03Rik	0.169864	0.339728	0	-0.42194	2.49083	-3.09775	0.00194993	0.0393305
Xylt1	17.5056	20.1902	14.821	-0.421553	0.128141	-4.29775	1.72539e-05	0.000939623
Mmp13	0.17927	0.349195	0.00934567	-0.418679	1.51785	-3.40703	0.000656729	0.0172731
Notch1	35.6737	40.95	30.3974	-0.418023	0.142858	-3.26692	0.00108724	0.0251671
Sema3g	0.24383	0.42225	0.0654097	-0.416766	0.883963	-3.05419	0.0022567	0.0436442
She	0.513678	0.729449	0.297908	-0.414124	0.561477	-3.62279	0.000291439	0.00900129
Zeb2	163.481	186.585	140.377	-0.407991	0.13333	-3.2757	0.001054	0.0245555
Kmt2e	156.206	178.274	134.139	-0.407723	0.123026	-3.18976	0.00142389	0.0309393
Celsr3	1.65243	2.0218	1.28307	-0.404431	0.336377	-4.12899	3.64355e-05	0.00176227
Sbno2	101.379	115.513	87.245	-0.4009	0.112256	-4.78703	1.69267e-06	0.000127068
Ppp1r12a	58.9009	67.1192	50.6826	-0.398384	0.108536	-4.96294	6.94343e-07	5.68625e-05
Plec	11.4263	13.1268	9.72581	-0.397351	0.211847	-3.13673	0.00170842	0.0355838
Samsn1	279.893	317.697	242.088	-0.390708	0.0685324	-6.02697	1.67062e-09	2.45707e-07
Csf2rb	104.993	119.198	90.7884	-0.389026	0.100015	-5.99073	2.08906e-09	2.99109e-07
Gch1	26.6502	30.3521	22.9482	-0.388646	0.123393	-3.1628	0.00156259	0.0331532
Tnf	279.793	317.357	242.228	-0.388333	0.117889	-3.17793	0.00148331	0.0318144
Syk	60.973	69.2519	52.6941	-0.387773	0.114922	-3.68396	0.000229641	0.00744354
Crispld2	15.5513	17.7592	13.3433	-0.387218	0.178775	-3.12183	0.00179732	0.0369725
Ankrd44	26.1979	29.7699	22.626	-0.381146	0.123823	-4.33973	1.42657e-05	0.000803189
Rdh12	73.844	83.5757	64.1122	-0.377315	0.142844	-3.26919	0.00107856	0.0250242
Sirt5	56.4398	63.8339	49.0457	-0.373501	0.108265	-3.48368	0.000494576	0.0137223
Slc25a34	0.171805	0.321958	0.0216513	-0.371774	1.25619	-3.08456	0.00203856	0.0406209
Cfap45	4.14332	4.8023	3.48434	-0.371728	0.253099	-3.57102	0.000355597	0.0105171
Gm17132	59.0808	66.6678	51.4939	-0.36632	0.117113	-3.06115	0.00220487	0.0429505
Slc2a1	80.6391	90.8604	70.4178	-0.363158	0.12649	-3.70833	0.000208629	0.00695001
Nbeal1	2.51519	2.95426	2.07612	-0.362295	0.185751	-3.68213	0.000231292	0.00748582
Plekhm1	5.10637	5.85798	4.35477	-0.356961	0.139219	-3.10935	0.00187497	0.0382063
Sidt2	118.128	132.545	103.711	-0.350916	0.143787	-4.16188	3.15634e-05	0.00156514
Sh3tc2	0.137581	0.275163	0	-0.350682	2.35857	-3.45253	0.00055535	0.0150648
Plek	454.353	508.933	399.772	-0.347527	0.091069	-3.48341	0.00049507	0.0137223
Tor1aip1	54.2615	60.8629	47.6602	-0.346331	0.132282	-3.95161	7.76257e-05	0.00314872
Nbeal2	20.8993	23.5126	18.286	-0.345965	0.188581	-3.28765	0.00101027	0.0237462
Iqgap1	111.745	125.154	98.3359	-0.344803	0.0872928	-4.37313	1.22477e-05	0.000711584
Cc2d2a	0.260193	0.409416	0.110971	-0.343276	0.754372	-3.1401	0.00168891	0.0352794
Cux1	22.6745	25.4748	19.8743	-0.342894	0.142741	-3.05525	0.00224872	0.0435639
Clec4d	1522.5	1700.86	1344.13	-0.339366	0.101642	-3.13024	0.00174664	0.0362056
Spata13	34.7539	38.9114	30.5964	-0.337039	0.107515	-3.32889	0.000871913	0.0212762
Fbxl5	201.62	225.145	178.096	-0.336515	0.141667	-3.90838	9.29177e-05	0.0036131
Ogt	23.3399	26.1551	20.5247	-0.335232	0.141148	-3.40405	0.00066395	0.0173995
Kidins220	5.44919	6.18448	4.71391	-0.330405	0.15333	-3.00139	0.00268753	0.0491162
Fhdc1	0.134045	0.262642	0.00544833	-0.328607	1.79404	-3.36938	0.000753368	0.0191208
Pfkfb3	73.5191	81.9658	65.0725	-0.328467	0.0975741	-3.23936	0.001198	0.02698
Map4k2	132.846	147.956	117.737	-0.327112	0.156509	-3.01431	0.00257561	0.0476752
Ifnar2	115.385	128.402	102.369	-0.32405	0.111749	-3.75539	0.000173072	0.00597647
Sorl1	142.984	158.831	127.137	-0.318862	0.121514	-3.34808	0.000813722	0.0202447
Igf1r	17.1047	19.0465	15.1628	-0.31067	0.122642	-3.5699	0.000357118	0.0105477
Ppp1r10	17.6348	19.6029	15.6666	-0.305885	0.171397	-3.43773	0.000586602	0.0156572
Entpd1	312.275	345.191	279.359	-0.304295	0.153457	-4.22017	2.44114e-05	0.00127482
Asxl1	12.0502	13.3938	10.7066	-0.298125	0.210811	-3.24291	0.00118318	0.0267856
Trib1	191.08	210.632	171.528	-0.294727	0.0646644	-4.22278	2.41312e-05	0.00126324
Hectd1	21.386	23.6227	19.1493	-0.289257	0.100619	-4.68549	2.79291e-06	0.000200189
Lpin2	35.2214	38.8405	31.6024	-0.289256	0.129147	-4.10747	4.00017e-05	0.0018679
Inpp5a	41.932	46.1903	37.6736	-0.287139	0.167747	-4.56238	5.05775e-06	0.000331359
Cep350	10.4744	11.5798	9.369	-0.278837	0.216195	-3.03457	0.00240875	0.0455619
Birc3	192.975	211.558	174.393	-0.277268	0.106482	-5.80176	6.56239e-09	8.81235e-07
Samd4	0.10697	0.2128	0.00113967	-0.276698	1.69853	-4.03524	5.45471e-05	0.00240185
Flna	37.4121	41.0377	33.7866	-0.273151	0.140383	-3.24132	0.00118979	0.0268791
Pcdhga5	0.103418	0.206835	0	-0.271229	3.1958	-6.83175	8.3884e-12	1.76075e-09
Mast3	9.29137	10.2478	8.33491	-0.26894	0.223137	-3.23575	0.00121325	0.0271818
Herc1	4.42173	4.89665	3.9468	-0.253402	0.153435	-3.78713	0.000152398	0.00536621
Mapkbp1	0.13281	0.231834	0.033786	-0.25287	0.984707	-3.00657	0.00264215	0.0485743
Ets2	316.607	344.127	289.086	-0.250646	0.0735323	-4.04497	5.23307e-05	0.00231363
Pou3f1	0.0947622	0.189524	0	-0.250385	2.3049	-3.191	0.0014178	0.0308954
Chst2	0.118794	0.215476	0.0221123	-0.249967	1.02785	-3.21679	0.00129631	0.0286861
Foxc1	0.0981662	0.192282	0.00405067	-0.247893	1.66258	-3.34875	0.000811758	0.0202191
Pik3cd	39.5704	42.9783	36.1625	-0.242943	0.14866	-3.7584	0.000171003	0.00593366
Fzd4	0.0967427	0.183767	0.009718	-0.229433	1.29837	-3.34416	0.000825332	0.0204395
Fam163a	0.085981	0.171962	0	-0.228926	2.26223	-3.19336	0.00140625	0.0307414
Tnfrsf1b	182.901	197.292	168.51	-0.226261	0.0891501	-3.3698	0.000752222	0.0191208
Cenpe	0.0841018	0.168204	0	-0.224292	2.23659	-3.24791	0.00116256	0.0264018
Spen	7.2324	7.85068	6.61412	-0.217112	0.226391	-3.22979	0.00123882	0.0275832
Il1b	10792.5	11586.6	9998.34	-0.212677	0.0811512	-3.92117	8.81194e-05	0.00347645
Slc8a2	0.0811023	0.160419	0.00178533	-0.212073	1.93622	-3.36753	0.000758434	0.019212
Sgms2	110.524	118.67	102.378	-0.211126	0.119461	-3.01933	0.00253331	0.0471344
Notch2	12.0278	12.8698	11.1857	-0.186757	0.119474	-3.96266	7.41207e-05	0.0030538
Csrnp1	572.037	606.263	537.812	-0.17254	0.108888	-3.02247	0.00250721	0.0469315
Rictor	10.9232	11.5444	10.302	-0.150468	0.141368	-3.08116	0.00206196	0.0408987
Azi2	49.8973	52.3979	47.3967	-0.141876	0.145073	-3.80013	0.00014462	0.00517665
Phf21a	27.4833	28.7719	26.1946	-0.130631	0.116242	-4.17503	2.97946e-05	0.00150807
Irf4	0.389526	0.451824	0.327229	-0.129449	1.2596	-3.42045	0.000625187	0.0165441
Ptpn1	229.058	235.196	222.92	-0.076999	0.0825074	-3.88376	0.000102853	0.0039427
Ep400	4.22785	4.27129	4.18441	-0.0239772	0.210909	-4.16402	3.12687e-05	0.00155409
Sik3	57.2015	57.3974	57.0055	-0.00971609	0.236365	-4.00939	6.08768e-05	0.00261661
Ttc39b	20.0181	19.9915	20.0447	0.00365626	0.132847	-3.57765	0.000346693	0.0103102
Fam45a	34.1957	34.1337	34.2578	0.00508421	0.185131	3.51996	0.000431607	0.012287
Bach1	7.31519	7.25294	7.37744	0.0216007	0.121447	-3.08275	0.00205098	0.0407723
Vps13b	3.22685	3.17727	3.27644	0.0338511	0.272644	-3.10885	0.00187815	0.038235
Zmiz1	10.2552	10.009	10.5014	0.0631163	0.154381	-3.32	0.000900177	0.0217179
Ncl	44.1365	42.5342	45.7388	0.102473	0.110028	4.60122	4.20033e-06	0.000282022
Ncf2	214.343	205.838	222.849	0.114027	0.0873312	-3.02781	0.00246336	0.0463918
Rpl7	265.034	252.436	277.631	0.136738	0.090481	3.11935	0.00181253	0.0371791
Selplg	1413.55	1342.5	1484.6	0.145049	0.103725	3.99986	6.3381e-05	0.0027081
Bcl2l11	125.27	118.519	132.021	0.154413	0.105914	3.52895	0.000417211	0.011963
Rps2	92.3131	86.8777	97.7486	0.168263	0.145139	3.04204	0.00234981	0.0448796
Canx	189.55	177.905	201.195	0.176551	0.188935	3.21298	0.00131365	0.0289818
Uap1	11.9941	11.1837	12.8046	0.180198	0.282032	3.02027	0.00252552	0.0471344
Sirt7	43.3525	40.5373	46.1677	0.183391	0.128034	3.03817	0.00238019	0.045299
Vim	508.978	474.35	543.606	0.196222	0.0754279	3.28608	0.00101594	0.0238228
Blcap	39.8445	36.9969	42.6921	0.201491	0.207807	4.04449	5.24367e-05	0.00231363
Hn1	90.588	83.9245	97.2514	0.210298	0.12038	3.11601	0.00183316	0.0375311
Atp8b1	0.0873005	0.00793067	0.16667	0.211001	1.32715	3.35383	0.000797001	0.01995
Adssl1	42.8031	39.5897	46.0164	0.212049	0.134163	3.6151	0.000300229	0.00918223
Ifrd1	492.116	453.663	530.568	0.225457	0.116826	3.52595	0.00042197	0.012064
Traf1	272.334	250.777	293.891	0.228035	0.086666	3.23621	0.00121126	0.0271655
Gapdh	1118.13	1027.55	1208.7	0.234037	0.0852032	3.17511	0.0014978	0.0320302
Snap23	603.899	552.644	655.155	0.245078	0.118582	3.23799	0.00120374	0.0270811
Ppt1	108.043	98.7296	117.357	0.247051	0.130355	3.28131	0.00103325	0.0241547
Arpc2	538.849	491.964	585.734	0.251223	0.0807062	3.30071	0.000964404	0.0229126
Taldo1	1258.96	1148.11	1369.8	0.254497	0.0676813	4.79223	1.64938e-06	0.000124249
Gabarap	1505.4	1370.79	1640.01	0.258531	0.0870587	3.37316	0.000743097	0.0189634
Sf3b4	10.5049	9.47195	11.5378	0.259758	0.193205	3.37717	0.000732364	0.0187603
Ttc1	59.8889	54.335	65.4428	0.263921	0.228669	3.28501	0.0010198	0.0238875
Erp44	28.4502	25.7432	31.1572	0.265966	0.157706	4.16789	3.07428e-05	0.00153147
Slc16a9	0.108971	0.00346133	0.21448	0.275354	1.80363	3.39928	0.000675644	0.0175876
Calm1	1265.8	1144.24	1387.36	0.277732	0.0823667	4.11777	3.8256e-05	0.00181381
Elob	407.756	368.133	447.379	0.280579	0.0892517	3.31908	0.000903137	0.0217195
Npr3	0.111194	0.00182733	0.22056	0.284909	1.71331	3.87032	0.000108695	0.00411555
Hcfc1	0.612693	0.4532	0.772187	0.286297	0.602318	3.19205	0.00141264	0.0308187
Msrb1	1393.71	1255.7	1531.72	0.286461	0.0749093	4.0922	4.27299e-05	0.00197397
Cd52	2839.26	2548.61	3129.9	0.296297	0.104675	2.99905	0.00270822	0.049369
Mbp	34.38	30.6932	38.0667	0.301766	0.145656	3.28002	0.00103802	0.0242092
Slpi	791.688	708.49	874.887	0.303964	0.100366	3.33154	0.000863671	0.0211707
Mia2	112.141	100.148	124.134	0.307004	0.101028	4.30255	1.68843e-05	0.000924149
Slfn1	253.112	225.399	280.824	0.315931	0.0804198	4.10085	4.11635e-05	0.00191388
Rell1	14.8296	13.0228	16.6363	0.330773	0.122126	4.0324	5.52112e-05	0.00242123
Rnf130	152.437	134.865	170.01	0.33191	0.145842	3.12212	0.00179555	0.0369713
Ubb	1103.15	975.509	1230.79	0.335051	0.106017	3.066	0.00216945	0.0426008
Efhd2	259.211	229.085	289.336	0.335557	0.112097	3.13899	0.0016953	0.0353788
Rps25	611.385	540.297	682.473	0.336466	0.11065	3.4284	0.000607152	0.0161261
Klhl14	0.132829	0	0.265658	0.339888	1.94361	3.89117	9.97604e-05	0.00383776
Des	0.151286	0.0157757	0.286797	0.341202	1.31949	3.05864	0.00222345	0.0432276
Tecr	388.575	342.134	435.016	0.34561	0.12756	3.20173	0.00136606	0.0300757
Eno1	291.747	256.667	326.827	0.347427	0.0939584	3.01325	0.00258464	0.0477198
Sema6d	0.137992	0.00153333	0.274451	0.347665	1.69716	4.20458	2.61563e-05	0.00134323
Paip2	77.0448	67.5763	86.5133	0.351793	0.121762	3.29294	0.000991473	0.0234526
Abca9	0.164039	0.0227983	0.30528	0.351838	1.25113	3.02078	0.00252123	0.0471123
Arpc4	270.432	237.46	303.405	0.352247	0.0917252	3.51776	0.00043521	0.0123481
Egr1	479.127	420.335	537.918	0.355099	0.090552	3.99548	6.45638e-05	0.00274942
H3f3a	1938.65	1698.54	2178.77	0.359037	0.118333	2.99928	0.00270617	0.049369
Glipr2	220.151	192.739	247.564	0.359507	0.128045	3.01986	0.00252894	0.0471344
Cfl1	609.993	534.247	685.738	0.359555	0.109165	3.58055	0.00034287	0.0102246
Gnai2	1568.02	1373.18	1762.86	0.360169	0.0809544	3.80212	0.000143465	0.00515233
Pilrb2	201.28	176.145	226.415	0.360399	0.105234	4.09924	4.14516e-05	0.00191997
Aldoa	254.668	222.348	286.989	0.366717	0.113378	3.09777	0.00194984	0.0393305
Timm10b	390.049	339.844	440.254	0.372499	0.14638	3.03835	0.00237875	0.045299
Nap1l1	32.5724	28.2505	36.8944	0.373525	0.121859	3.38339	0.00071597	0.0183839
Pts	218.65	190.373	246.927	0.373529	0.125511	3.36369	0.000769081	0.0194247
Sh3glb1	195.832	170.437	221.227	0.374355	0.0806475	3.89452	9.83944e-05	0.00379873
Fxyd5	5553.64	4835.82	6271.45	0.374969	0.102564	3.14354	0.00166917	0.035033
Rab8a	225.266	195.981	254.551	0.375555	0.130626	3.23259	0.00122672	0.0273701
Tbc1d15	95.0554	82.5431	107.568	0.378001	0.0941028	3.47857	0.000504101	0.0139191
Jaml	466.861	405.598	528.124	0.380004	0.0947026	3.62523	0.000288702	0.0089535
Fuca1	124.676	108.197	141.155	0.380528	0.102078	3.06219	0.00219727	0.0429243
Acbd3	12.5906	10.7995	14.3816	0.382478	0.137894	3.09069	0.00199689	0.0398953
Asprv1	266.943	231.549	302.337	0.383387	0.116951	3.39332	0.000690514	0.0178362
Fgfr1op2	71.0933	61.5672	80.6194	0.383506	0.126295	3.68822	0.000225827	0.00735299
Slc9a3r1	159.471	138.243	180.7	0.383951	0.108327	3.68691	0.000226992	0.0073687
Cox5a	106.804	92.4333	121.175	0.38694	0.12137	3.38544	0.000710634	0.0182686
Pfn1	1683.29	1458.36	1908.21	0.387643	0.114704	3.47977	0.000501841	0.0138744
G6pdx	39.8833	34.4142	45.3524	0.388316	0.15836	3.01843	0.00254092	0.0471821
Rnh1	93.7408	81.038	106.444	0.389216	0.0866619	4.63236	3.61514e-06	0.000252943
Oaz1	789.299	683.261	895.337	0.389493	0.124082	3.11352	0.00184872	0.0377781
Rpl32	162.425	140.482	184.367	0.389763	0.110635	3.67823	0.000234861	0.00755611
Ndufb9	166.489	143.88	189.098	0.391885	0.114551	3.54917	0.000386447	0.0112298
Wac	49.7881	42.879	56.6972	0.394971	0.119393	3.64252	0.000269978	0.0084839
Gpsm3	336.978	290.763	383.193	0.397034	0.0888431	3.67593	0.000236988	0.00759851
Gpx4	903.251	779.167	1027.33	0.398455	0.119718	3.94797	7.88159e-05	0.00319101
Prdx6	261.281	225.226	297.336	0.399173	0.116641	3.10001	0.00193516	0.0391388
Rhov	151.116	130.154	172.077	0.400149	0.108398	3.8732	0.000107414	0.00408134
Rac1	428.022	368.731	487.312	0.401327	0.117372	3.06211	0.00219784	0.0429243
Mrps21	403.053	347.066	459.04	0.402399	0.158061	3.00679	0.00264023	0.0485743
Anxa2	609.597	524.678	694.517	0.403907	0.0788875	4.25776	2.06486e-05	0.0010915
Rab31	30.1175	25.7658	34.4692	0.406176	0.142788	3.02429	0.0024922	0.0467315
Ubxn1	110.419	94.8265	126.012	0.406468	0.142061	3.02438	0.00249144	0.0467315
Rnasek	475.534	408.767	542.302	0.40695	0.123787	3.61985	0.000294773	0.00909128
Naca	72.6971	62.3634	83.0309	0.407272	0.146979	3.02284	0.00250415	0.0469148
Rgs2	457.87	393.411	522.329	0.40802	0.086362	4.58015	4.64653e-06	0.000306274
Gm2a	65.9443	56.5263	75.3623	0.408639	0.0986973	4.34161	1.41441e-05	0.000800512
Eloc	549.961	472.097	627.826	0.410526	0.128648	3.00585	0.00264837	0.0486071
Atp1b3	156.357	134.014	178.699	0.412473	0.0918685	4.1169	3.83998e-05	0.00181664
Aup1	95.626	81.8236	109.428	0.414996	0.134307	3.64974	0.000262507	0.00829736
Dis3l	0.386051	0.186677	0.585425	0.417942	0.617516	3.12889	0.0017547	0.0363377
Capza2	196.524	167.688	225.36	0.424265	0.115981	3.05389	0.00225892	0.0436442
Ergic1	42.172	35.8588	48.4852	0.424989	0.140781	3.43797	0.000586086	0.0156572
Clic1	235.886	201.189	270.583	0.425686	0.11201	3.91049	9.21077e-05	0.00359453
Lsm3	42.2951	35.9435	48.6467	0.426377	0.15289	3.07412	0.00211123	0.0416087
Psap	170.438	144.862	196.014	0.433693	0.122691	3.6957	0.000219285	0.00721058
Slc38a2	18.6882	15.737	21.6393	0.435786	0.145676	3.31845	0.000905191	0.0217447
Lamp1	102.005	86.5477	117.463	0.436296	0.12979	3.48116	0.000499245	0.0138203
Xbp1	152.82	129.683	175.957	0.437328	0.0875562	5.15029	2.60089e-07	2.44483e-05
Eif3d	52.129	44.1293	60.1287	0.437786	0.179575	3.12739	0.00176368	0.0364888
Qrich1	13.2282	11.0733	15.3831	0.440389	0.158807	3.14529	0.00165924	0.0348618
Dazap2	305.486	258.885	352.086	0.442146	0.110765	3.97987	6.89539e-05	0.00288911
2310011J03Rik	21.1695	17.7647	24.5744	0.446677	0.159313	3.04559	0.00232227	0.0445893
Cdkn2d	222.838	188.282	257.395	0.449043	0.142886	3.30787	0.000940086	0.0224087
Cdc42se1	184.146	155.544	212.748	0.449346	0.127296	3.83657	0.000124767	0.00455652
Cd82	164.276	138.625	189.926	0.451455	0.0999164	4.33042	1.48824e-05	0.000829271
Higd2a	89.9206	75.7642	104.077	0.452942	0.152844	3.07903	0.00207678	0.0411549
Ccdc97	25.2984	21.1844	29.4125	0.455119	0.194226	3.80965	0.000139163	0.00503129
Gm12396	542.627	457.424	627.831	0.455991	0.156783	3.00244	0.00267824	0.0490707
Tyrobp	4745.42	4000.31	5490.53	0.456735	0.112815	4.20685	2.58953e-05	0.00133299
Igfbp6	76.6888	64.3784	88.9992	0.461098	0.157255	3.06843	0.00215186	0.0423322
Tmsb4x	14101.5	11864.5	16338.5	0.46159	0.114316	4.21802	2.46454e-05	0.00128271
Myl12a	254.725	214.043	295.407	0.462952	0.130342	3.76207	0.000168515	0.00585737
Atf4	117.515	98.5357	136.494	0.466083	0.117793	4.07564	4.58886e-05	0.00209306
Zfand6	222.797	186.932	258.662	0.466425	0.154233	3.94478	7.98732e-05	0.00321575
Gm12191	274.287	230.108	318.467	0.467098	0.148744	3.25568	0.00113122	0.0259078
Rps3	149.504	125.296	173.711	0.46816	0.130898	3.36933	0.000753511	0.0191208
Cacul1	3.72078	2.95983	4.48173	0.469191	0.185594	3.33487	0.000853387	0.0209662
Sesn2	14.7899	12.242	17.3378	0.469697	0.143554	3.59455	0.000324951	0.00985334
Cdc42	304.029	254.72	353.337	0.470554	0.132301	3.69659	0.000218518	0.00720176
Gpr137b-ps	36.9504	30.8046	43.0962	0.471418	0.15387	3.68111	0.000232223	0.00750473
Atp6v0c	927.67	777.233	1078.11	0.471563	0.121787	3.8011	0.000144053	0.00516487
Atf3	273.624	228.94	318.309	0.473694	0.105977	3.5818	0.000341237	0.0101981
Mdm2	55.0992	45.9612	64.2372	0.474226	0.121687	3.64205	0.000270476	0.00848723
Cnbp	77.4314	64.6386	90.2241	0.47487	0.128383	3.78881	0.000151371	0.0053562
Tomm20	40.5874	33.801	47.3738	0.475095	0.209859	3.04887	0.00229701	0.0442037
Smndc1	31.5777	26.2533	36.9021	0.475848	0.130501	3.86494	0.000111116	0.00417071
Mrpl52	1578.36	1319.78	1836.95	0.476708	0.133931	4.1252	3.7042e-05	0.00177179
Gdi2	85.4566	71.2668	99.6464	0.477891	0.144362	3.24084	0.00119179	0.026896
Lasp1	144.411	120.534	168.288	0.478122	0.130427	3.39688	0.0006816	0.0176884
Mid1ip1	23.6639	19.6133	27.7144	0.478198	0.217438	3.35502	0.000793595	0.0199274
Tnfrsf23	130.887	109.206	152.569	0.478678	0.184193	3.48656	0.000489273	0.0135965
Hexa	50.657	42.1586	59.1554	0.479045	0.097493	5.15321	2.56059e-07	2.41747e-05
Ikbkap	27.7951	23.0249	32.5654	0.482444	0.176812	3.25655	0.00112774	0.0258555
Tubb6	18.509	15.2769	21.741	0.482472	0.16509	3.1854	0.00144553	0.0312836
Kras	235.029	195.842	274.215	0.48352	0.127592	4.32803	1.50447e-05	0.000834016
Smim19	13.2918	10.9154	15.6682	0.48427	0.170075	3.15831	0.00158688	0.0336027
Ebi3	108.034	89.794	126.274	0.487269	0.108314	4.68524	2.79635e-06	0.000200189
Vsir	93.2879	77.4974	109.078	0.487813	0.135029	3.05389	0.00225892	0.0436442
Scnn1a	16.1624	13.287	19.0377	0.488011	0.142424	3.05042	0.00228523	0.0440345
Crip1	350.377	291.284	409.47	0.489905	0.128099	3.99083	6.58411e-05	0.00279663
Rab5b	7.41983	6.00175	8.83792	0.490638	0.177746	3.18993	0.00142309	0.0309393
Arpc1b	1429.4	1188.44	1670.36	0.490739	0.0883431	5.04731	4.4808e-07	3.81398e-05
Ftl1	27720.1	23000.9	32439.3	0.496031	0.128182	3.84518	0.000120462	0.00443677
Atf1	220.998	182.966	259.029	0.499229	0.167048	3.37482	0.000738652	0.0188767
Cdk2ap2	901.223	746.536	1055.91	0.499638	0.130067	4.13692	3.52e-05	0.00171017
Tuba1b	48.1853	39.6996	56.6709	0.502829	0.15094	3.04714	0.00231032	0.0443992
Lst1	1475.92	1220.8	1731.04	0.503468	0.127197	4.11321	3.90196e-05	0.00183392
Tgfb1	132.303	109.258	155.348	0.503885	0.148995	4.66915	3.02453e-06	0.0002151
Gpx1	1324.8	1095.46	1554.14	0.504187	0.112627	4.37262	1.22766e-05	0.000711584
Med28	79.7809	65.8045	93.7573	0.504292	0.155878	3.50231	0.000461249	0.0129678
Rpl10-ps3	179.868	148.382	211.353	0.507464	0.151273	3.49539	0.000473363	0.0132224
Gm4832	198.786	163.971	233.601	0.508	0.155845	3.28126	0.00103345	0.0241547
Ube2b	279.299	230.395	328.204	0.508623	0.155983	3.18782	0.00143348	0.0310851
Carhsp1	46.9175	38.5558	55.2793	0.508713	0.0864906	6.16547	7.02725e-10	1.07751e-07
Hmgn2	149.131	122.925	175.337	0.508861	0.125131	4.18658	2.83192e-05	0.00144743
Fcgr2b	74.7101	61.4744	87.9459	0.509664	0.142022	3.09426	0.00197307	0.0395978
Pnrc1	1107.99	914.053	1301.92	0.509824	0.110817	4.12123	3.76851e-05	0.00179461
Ercc6l	0.360106	0.122256	0.597957	0.509827	0.750954	3.0779	0.00208463	0.0412016
Ssu72	100.304	82.5635	118.044	0.510554	0.123073	4.20973	2.55672e-05	0.0013224
Eif5a	336.329	277.213	395.444	0.510924	0.125786	3.51945	0.00043245	0.012287
Kmt5a	70.537	57.961	83.1129	0.512565	0.144107	3.17858	0.00148001	0.0318068
Cks2	238.353	196.196	280.511	0.513562	0.173633	3.06694	0.00216259	0.0425048
Adipor1	421.973	347.437	496.508	0.513823	0.0895353	6.57139	4.98475e-11	9.13307e-09
Rpl35	209.314	172.206	246.421	0.514478	0.143588	3.50634	0.000454306	0.0128059
Plp2	129.839	106.749	152.929	0.514598	0.104736	5.07858	3.80272e-07	3.39731e-05
Ctsd	543.408	447.218	639.598	0.515217	0.089064	5.74338	9.28028e-09	1.20143e-06
Cd68	184.732	151.846	217.618	0.516331	0.133908	3.94671	7.92332e-05	0.00319594
Renbp	36.415	29.769	43.0609	0.518022	0.226612	4.81593	1.46517e-06	0.000110758
Atp6v1b2	81.1531	66.5383	95.7678	0.518822	0.163124	3.43976	0.000582231	0.0156344
Cript	158.496	130.078	186.915	0.519656	0.159926	3.29678	0.000977986	0.0232097
Maf1	88.6043	72.6301	104.579	0.519948	0.151635	3.62965	0.000283809	0.00881601
Hras	24.2921	19.7791	28.805	0.520421	0.244044	3.15924	0.0015818	0.0335279
Nit1	9.73117	7.80891	11.6534	0.522493	0.177535	4.03377	5.48896e-05	0.00241202
Il16	23.0287	18.7185	27.339	0.523235	0.122928	4.61589	3.91423e-06	0.000267972
Acat1	4.2358	3.29621	5.17538	0.523463	0.399278	3.02922	0.00245183	0.0462149
Eif4ebp1	154.799	126.817	182.782	0.52392	0.110623	4.38614	1.15381e-05	0.000679708
Zfp36l2	41.8804	34.1732	49.5876	0.524308	0.106753	5.16991	2.34207e-07	2.23064e-05
Bag1	59.8141	48.8815	70.7467	0.524408	0.128772	3.91227	9.14345e-05	0.00358768
Chp1	36.4512	29.7076	43.1949	0.525286	0.156851	3.76407	0.000167172	0.00582944
Cd63	515.797	422.451	609.143	0.526954	0.131977	3.45391	0.000552527	0.0150071
Tbc1d20	20.3249	16.4728	24.177	0.526997	0.25409	3.8039	0.000142436	0.00513036
Lsp1	1544.32	1265.08	1823.55	0.527175	0.10241	3.88026	0.000104343	0.0039857
Cst3	838.899	687.011	990.788	0.5276	0.10339	5.04809	4.46241e-07	3.81333e-05
Gm4739	437.909	358.517	517.302	0.527732	0.160004	3.40457	0.000662682	0.0173874
Taf6l	55.8042	45.4987	66.1096	0.529328	0.153377	3.32261	0.000891799	0.0215909
M6pr	41.843	34.0325	49.6534	0.531965	0.167685	3.29576	0.000981567	0.0232692
Rac2	4853.31	3967.89	5738.74	0.532248	0.0829569	6.58249	4.62638e-11	8.54893e-09
Sec31a	8.70843	6.93467	10.4822	0.533156	0.239196	3.92576	8.64563e-05	0.0034297
Rps17	195.552	159.485	231.618	0.535526	0.127994	4.5044	6.65614e-06	0.00042367
Ost4	270.114	220.301	319.927	0.536235	0.174673	3.19981	0.00137519	0.0302457
Rhoa	453.29	369.698	536.882	0.537047	0.105158	4.94089	7.77673e-07	6.25029e-05
Pmaip1	33.4481	27.0971	39.7992	0.538118	0.166995	3.40916	0.000651631	0.0171599
Rnf181	31.2741	25.3236	37.2245	0.538142	0.203225	3.49966	0.000465849	0.0130631
Akap8	3.723	2.85014	4.59587	0.539451	0.235223	3.00171	0.00268469	0.0491162
Eif5	403.547	328.734	478.36	0.539807	0.0946719	5.45354	4.9378e-08	5.44669e-06
Rbm8a	81.5555	66.2617	96.8492	0.540774	0.136995	4.34954	1.36422e-05	0.000776167
Sfr1	36.3849	29.454	43.3158	0.541187	0.107994	5.27077	1.3585e-07	1.38541e-05
Ube2q1	19.7579	15.9011	23.6147	0.542402	0.132595	4.35798	1.31271e-05	0.000750812
Med11	43.7822	35.4584	52.1061	0.542624	0.172408	4.17457	2.98544e-05	0.00150807
Ypel5	80.5859	65.4158	95.756	0.542825	0.149113	3.7784	0.000157842	0.00553229
Cyb5a	68.6454	55.6883	81.6026	0.543136	0.159134	3.40533	0.000660832	0.0173599
Gm16286	62.8587	50.9682	74.7493	0.543604	0.139296	3.43824	0.000585512	0.0156572
Lats1	1.97581	1.42052	2.5311	0.544804	0.215034	3.28913	0.00100496	0.0236939
Mdh2	113.78	92.3602	135.2	0.544847	0.123564	3.92432	8.69738e-05	0.00344391
Lgals3	966.42	785.773	1147.07	0.545188	0.108635	5.269	1.37167e-07	1.39228e-05
Arhgdib	702.713	571.105	834.32	0.546048	0.0749519	3.49679	0.000470891	0.0131703
Gtf2h5	28.6569	23.1101	34.2036	0.546083	0.180667	3.0932	0.00198011	0.0396388
Supt4a	304.464	247.308	361.621	0.546328	0.121519	4.69995	2.6022e-06	0.000187532
Cmtm7	69.0828	55.9226	82.2431	0.548329	0.160503	3.61101	0.000305007	0.00928767
Wsb2	120.242	97.3748	143.11	0.550809	0.133796	3.20683	0.00134206	0.0295774
Hnrnpf	119.303	96.5634	142.043	0.552033	0.162583	3.67192	0.000240738	0.00766532
Uqcrfs1	28.0017	22.5155	33.4879	0.552479	0.152357	3.85122	0.00011753	0.00436588
Sirt1	9.36452	7.3991	11.3299	0.553859	0.184657	5.43683	5.42354e-08	5.92207e-06
Srsf3	80.3208	64.8907	95.7509	0.554199	0.153725	3.19628	0.00139214	0.0304945
Calm2	333.782	269.949	397.614	0.55697	0.144383	3.92074	8.8278e-05	0.00347645
Lrrc20	0.630717	0.319488	0.941946	0.557525	0.504399	3.07455	0.00210819	0.0415868
Dnajb1	28.7002	22.9925	34.4079	0.561488	0.159709	3.68927	0.000224897	0.00733376
Mrfap1	73.5944	59.2354	87.9534	0.562438	0.155397	3.77774	0.00015826	0.00553654
Gm10123	287.233	231.73	342.736	0.562643	0.175839	3.28759	0.00101048	0.0237462
Tmem154	42.4838	34.0449	50.9227	0.567163	0.157778	3.26536	0.00109323	0.0252518
Atg3	160.133	128.688	191.577	0.570387	0.166829	3.56067	0.000369911	0.0108367
Sla	42.076	33.6384	50.5137	0.572584	0.152992	3.67417	0.000238628	0.00763187
Rhot1	2.05543	1.4569	2.65397	0.572626	0.444793	3.03565	0.00240015	0.0455585
Spi1	741.7	596.146	887.253	0.572886	0.120182	3.61569	0.000299543	0.00918223
Cd24a	544.897	437.658	652.136	0.574289	0.12608	4.66544	3.07961e-06	0.000218299
H3f3c	354.286	284.32	424.251	0.575734	0.170739	3.48961	0.000483718	0.0134768
Nfe2	74.8058	59.8109	89.8007	0.578373	0.100752	5.07517	3.87145e-07	3.43036e-05
Hal	30.1442	23.9828	36.3056	0.57846	0.163464	4.85582	1.19892e-06	9.32395e-05
Puf60	40.7465	32.4652	49.0279	0.580072	0.184962	3.04422	0.00233287	0.0447497
Ceacam10	34.8336	27.6822	41.985	0.583675	0.209028	3.401	0.000671407	0.0175524
Psmc3	40.2891	32.0368	48.5413	0.584556	0.157046	3.80592	0.000141276	0.00509913
Ppp3r1	10.0651	7.85159	12.2787	0.585105	0.147354	3.48692	0.000488627	0.013596
Itgb1bp1	56.0988	44.6725	67.5252	0.585311	0.170236	4.27087	1.94716e-05	0.0010472
Scyl3	7.57444	5.85164	9.29724	0.587736	0.234582	3.95165	7.76136e-05	0.00314872
Cnn2	86.4826	68.8967	104.068	0.588034	0.0875233	4.44018	8.98827e-06	0.000554297
Spcs1	62.3334	49.5972	75.0696	0.588263	0.192808	3.12636	0.00176983	0.036581
Agpat5	6.96261	5.35989	8.56534	0.588815	0.203542	3.39151	0.000695098	0.0179118
Gm15487	1724.75	1377.18	2072.32	0.589182	0.162295	3.72241	0.000197331	0.006635
Fam107b	971.252	774.797	1167.71	0.591162	0.139572	4.88893	1.01386e-06	7.97081e-05
Sdhd	63.5999	50.5409	76.6588	0.59143	0.150408	4.11596	3.85568e-05	0.00182008
Ctsb	563.705	449.5	677.91	0.591691	0.0949885	3.9093	9.25643e-05	0.00360584
Slc44a1	26.6457	21.0503	32.2411	0.592169	0.137446	5.08534	3.66974e-07	3.29211e-05
Brk1	190.22	151.475	228.965	0.592836	0.152093	4.02996	5.57861e-05	0.00243655
Gsk3a	27.4334	21.6694	33.1973	0.593134	0.193228	3.30569	0.000947427	0.0225588
Gnb1	198.927	158.229	239.625	0.595684	0.111835	3.32515	0.000883698	0.0214428
Gm5150	101.562	80.683	122.442	0.595722	0.173183	3.50738	0.000452546	0.0127729
Rap1b	238.586	189.785	287.387	0.596059	0.149189	3.04873	0.0022981	0.0442037
Havcr2	14.1559	11.0616	17.2502	0.597496	0.199107	3.35583	0.000791279	0.019906
Egln3	22.0611	17.3521	26.77	0.597582	0.17397	3.67566	0.000237234	0.00759851
Hnrnpab	35.7928	28.2775	43.3081	0.597776	0.153414	3.505	0.000456607	0.012854
Car4	42.9183	33.9471	51.8895	0.597809	0.176698	4.06671	4.76815e-05	0.00214765
Tmed2	200.277	159.1	241.455	0.598745	0.179367	3.42314	0.000619015	0.0164009
Mdm1	18.7027	14.6563	22.7491	0.601134	0.229482	3.03509	0.0024046	0.0455619
Cndp2	8.10374	6.23083	9.97665	0.602204	0.171576	4.04749	5.17699e-05	0.00229358
Zfp148	4.42773	3.30921	5.54625	0.603247	0.260954	3.06384	0.00218513	0.0428224
Pigm	1.83314	1.24832	2.41795	0.60428	0.295007	3.27102	0.00107159	0.0249116
Mreg	65.0711	51.4054	78.7368	0.60553	0.206642	3.05838	0.00222536	0.0432276
Herpud2	17.9306	14.0046	21.8566	0.607207	0.158432	4.12071	3.77714e-05	0.00179476
Tmem167	10.3544	7.99323	12.7156	0.608907	0.193285	3.26759	0.00108465	0.0251342
1700017B05Rik	26.3519	20.6441	32.0598	0.611106	0.178702	3.76585	0.000165987	0.00579746
Ptp4a2	33.9554	26.6173	41.2935	0.614865	0.128632	3.17829	0.00148147	0.0318068
Ppp4r3a	8.62627	6.60259	10.65	0.615762	0.171356	3.69891	0.000216527	0.00715799
Psmd8	61.9215	48.6688	75.1742	0.616961	0.159728	3.78753	0.000152152	0.00536621
Ndufa4	100.652	79.2164	122.087	0.617709	0.207526	3.09744	0.00195197	0.0393305
Poldip3	29.2774	22.8796	35.6753	0.619029	0.135075	5.18012	2.21738e-07	2.14017e-05
Atp6v0e	473.913	373.254	574.572	0.62098	0.106992	5.93821	2.88149e-09	4.07176e-07
Dck	22.4246	17.4546	27.3947	0.621642	0.194673	3.44917	0.000562321	0.0151967
Rftn1	1.77879	1.18883	2.36876	0.622059	0.354823	3.05128	0.00227872	0.0439481
Fam103a1	24.3278	18.9394	29.7162	0.623382	0.187664	3.83344	0.000126366	0.00460714
N4bp2l1	42.5301	33.255	51.8053	0.62437	0.183372	3.43901	0.000583856	0.0156418
Smim3	69.341	54.3125	84.3696	0.626116	0.162891	3.9852	6.74225e-05	0.00285259
Tmem185b	7.09449	5.36335	8.82562	0.626761	0.205201	3.67919	0.000233976	0.0075501
Csf3	22.1808	17.2166	27.145	0.627625	0.195534	3.46194	0.000536295	0.0146583
Ralb	39.9631	31.1462	48.78	0.63092	0.0963892	7.18192	6.87405e-13	1.68883e-10
Fam102a	13.221	10.1588	16.2832	0.631185	0.149205	3.7143	0.00020377	0.00683023
Pigx	80.1078	62.5913	97.6242	0.633112	0.141972	4.12748	3.66754e-05	0.00176651
Eef1a1	429.718	336.497	522.938	0.634521	0.0812758	5.97541	2.29518e-09	3.2646e-07
Sema3a	0.339202	0.0492903	0.629114	0.634673	1.15179	3.01182	0.00259684	0.0479042
Nup107	1.19212	0.715856	1.66837	0.637033	0.501852	4.89985	9.59091e-07	7.62336e-05
Gm10182	544.62	425.62	663.62	0.639579	0.215839	3.03034	0.0024428	0.0460941
Gm15542	17.1292	13.1689	21.0894	0.640623	0.218944	3.15288	0.00161666	0.0341998
Ipmk	9.57706	7.25302	11.9011	0.644501	0.29155	3.6955	0.000219452	0.00721058
Gnai3	34.7848	26.9181	42.6515	0.64483	0.1759	3.84023	0.000122921	0.00450432
Gm9625	21.9953	16.9393	27.0513	0.644945	0.209031	3.32695	0.000878033	0.0213702
Cited2	78.826	61.2302	96.4218	0.646631	0.106209	4.95016	7.41542e-07	5.98214e-05
Txnl4a	60.4716	46.9084	74.0349	0.647285	0.195739	3.0215	0.00251524	0.0470411
Zfand2a	25.4061	19.5755	31.2366	0.647776	0.193251	3.89868	9.67187e-05	0.00374071
Atp5a1	42.2885	32.7073	51.8697	0.64938	0.124945	4.29632	1.73653e-05	0.000943312
Map1lc3b	516.003	401.501	630.505	0.649802	0.124968	5.7649	8.17067e-09	1.07061e-06
Tuba1a	55.5482	42.9875	68.1089	0.651777	0.172673	3.91158	9.16933e-05	0.00359132
Ube2n	116.52	90.3912	142.648	0.652411	0.173923	3.56568	0.00036291	0.0106605
Nipsnap3b	38.9424	30.0399	47.8449	0.654087	0.238853	3.33527	0.000852151	0.0209596
Srsf9	28.3922	21.7737	35.0108	0.661063	0.194038	3.50999	0.00044813	0.0126648
Eif4e2	26.8367	20.5622	33.1113	0.661745	0.193836	3.66964	0.00024289	0.00772247
Rab32	68.0103	52.4443	83.5763	0.662217	0.118858	5.83551	5.36266e-09	7.38476e-07
C5ar1	326.203	252.334	400.071	0.662818	0.154591	3.0575	0.00223195	0.0433167
Klhl6	94.2728	72.751	115.795	0.663241	0.158899	3.44616	0.000568618	0.0153477
Hnrnpd	63.5287	48.8788	78.1786	0.666682	0.202642	3.07158	0.0021293	0.0419266
Psma6	70.4842	54.2201	86.7483	0.668178	0.154896	3.55462	0.000378523	0.0110292
Mrps33	38.6018	29.588	47.6157	0.668459	0.231748	3.04189	0.00235095	0.0448796
Timp2	97.2807	74.902	119.659	0.668729	0.141747	4.57475	4.76799e-06	0.000313325
Slc25a5	75.1035	57.7705	92.4364	0.668893	0.145617	4.72393	2.31333e-06	0.000168967
Ncdn	0.549666	0.196303	0.903029	0.669714	0.656762	3.16634	0.0015437	0.0329141
Pik3c3	1.01265	0.553382	1.47191	0.670214	0.378775	3.77833	0.000157883	0.00553229
Ccl6	1627.95	1256.19	1999.72	0.670317	0.139879	4.9967	5.83206e-07	4.831e-05
Snx4	15.8593	12.0074	19.7111	0.671068	0.158488	4.6151	3.9291e-06	0.000267972
Rps27l	202.143	155.685	248.601	0.671762	0.258408	2.99564	0.00273873	0.0498383
Ptgr2	3.39368	2.38613	4.40124	0.673655	0.385864	3.18166	0.00146434	0.0315958
Agpat2	17.7551	13.4542	22.056	0.673656	0.225037	3.16894	0.00152995	0.0326531
Cstb	1946.14	1498	2394.29	0.676195	0.133309	5.22038	1.7856e-07	1.77902e-05
Plekhf2	25.1375	19.0756	31.1994	0.681591	0.200399	3.24741	0.00116462	0.0264209
Mfap1b	13.8171	10.38	17.2543	0.681733	0.212305	3.54603	0.000391084	0.0113493
Cystm1	16.5035	12.4419	20.565	0.681953	0.347461	3.12269	0.00179207	0.0369347
Lsm12	37.9347	28.8398	47.0296	0.686686	0.219555	3.2363	0.0012109	0.0271655
Arf6	145.161	110.981	179.341	0.687469	0.165798	4.2919	1.77147e-05	0.00095988
Edf1	159.083	121.625	196.542	0.687912	0.217538	3.25939	0.00111653	0.0256529
Naa60	38.6839	29.3872	47.9806	0.688747	0.234981	3.79389	0.000148306	0.00527364
Tnni2	38.6986	29.3392	48.058	0.693304	0.210574	4.17895	2.92855e-05	0.00148977
Lrrc59	10.0421	7.43512	12.649	0.694315	0.244525	3.39926	0.00067569	0.0175876
Gskip	8.38331	6.16427	10.6024	0.695527	0.218116	3.73094	0.000190768	0.00644437
Bola2	85.8489	65.2885	106.409	0.696288	0.233256	3.05946	0.00221738	0.0431501
Bax	470.599	358.684	582.514	0.698038	0.12435	4.62987	3.6589e-06	0.000255178
Klf2	394.7	300.635	488.764	0.69928	0.0839743	8.52242	1.56252e-17	4.89589e-15
Akirin2	7.64723	5.59143	9.70303	0.699355	0.232276	3.46106	0.000538056	0.0146878
Eri1	1.32862	0.774623	1.88263	0.699871	0.349251	3.1641	0.00155565	0.0331035
Dync1li1	24.4805	18.4158	30.5451	0.700185	0.177771	4.10964	3.9627e-05	0.00185843
Slc35b1	8.82315	6.48343	11.1629	0.700712	0.257962	3.3729	0.0007438	0.0189634
Dynlt1	205.265	156.084	254.447	0.701491	0.166192	4.32949	1.49454e-05	0.000830641
Mgme1	0.484422	0.129117	0.839727	0.704296	0.771813	3.4107	0.000647962	0.0170841
Bap1	7.3897	5.37624	9.40316	0.706243	0.288947	3.43947	0.000582856	0.0156344
Trappc3	17.3714	12.9598	21.7829	0.706672	0.157813	4.84006	1.29802e-06	0.000100585
Cnot2	20.1211	15.0409	25.2012	0.707877	0.239177	3.46387	0.000532462	0.0145719
Tnfrsf13b	21.3555	15.9772	26.7338	0.708051	0.208448	3.14186	0.00167875	0.0351599
Ighm	15.997	11.8963	20.0978	0.710129	0.187997	4.25894	2.05395e-05	0.00108839
Mien1	131.162	99.1968	163.127	0.711979	0.150673	4.87181	1.10578e-06	8.63071e-05
Blk	0.439621	0.0896697	0.789573	0.715725	0.970289	3.22222	0.00127202	0.0282062
Mgat2	4.89645	3.46185	6.33105	0.716378	0.242639	3.61765	0.000297295	0.00914298
Gm6055	672.416	508.303	836.529	0.717615	0.172593	4.25443	2.09579e-05	0.00110515
Cnppd1	101.938	76.8455	127.03	0.717799	0.160963	3.31253	0.000924547	0.022087
Zfp263	74.5098	56.0991	92.9205	0.717973	0.143393	3.94695	7.91528e-05	0.00319594
Rps11	229.999	173.608	286.391	0.718896	0.160193	4.13954	3.48008e-05	0.00169458
Strap	59.7271	44.8731	74.5811	0.720379	0.178318	3.88117	0.000103954	0.00397784
Ugp2	39.8548	29.8462	49.8633	0.721533	0.148373	4.15812	3.20877e-05	0.00158712
Smarcd2	16.3921	12.095	20.6893	0.72797	0.194468	3.14166	0.00167993	0.0351599
Ube2s	174.16	130.589	217.731	0.733115	0.169382	3.79341	0.000148591	0.00527509
Vapa	102.656	76.8567	128.454	0.733551	0.156021	4.87351	1.09631e-06	8.5878e-05
Slc31a2	107.362	80.238	134.486	0.737917	0.112416	6.50884	7.57326e-11	1.35735e-08
Timm23	18.8484	13.8706	23.8262	0.739399	0.264304	3.04397	0.00233476	0.0447497
Phf10	15.3701	11.2465	19.4938	0.74282	0.282461	3.79895	0.000145311	0.00518976
AI467606	26.3342	19.443	33.2255	0.743466	0.153747	5.12055	3.04642e-07	2.80271e-05
Ube2n-ps1	72.3737	53.8109	90.9365	0.746174	0.229313	3.39632	0.000682979	0.0176884
Nubp2	9.25057	6.65615	11.845	0.746515	0.269373	3.10284	0.00191674	0.0389107
Lyz2	1099.1	820.148	1378.05	0.747957	0.111352	6.85539	7.11191e-12	1.50745e-09
Umps	1.82679	1.10883	2.54474	0.749235	0.294201	4.12241	3.74922e-05	0.00178937
Tuba4a	70.0079	51.9721	88.0436	0.749279	0.140713	3.521	0.000429926	0.0122625
Atp6v1c1	45.6302	33.7145	57.5459	0.754031	0.11506	5.91285	3.36231e-09	4.65982e-07
Lsm10	93.347	69.1174	117.577	0.757975	0.160918	4.12639	3.685e-05	0.00176651
Rufy1	4.98448	3.44403	6.52494	0.759813	0.271084	3.3621	0.000773509	0.0195137
Zyx	611.766	453.525	770.007	0.762385	0.120992	4.64581	3.38743e-06	0.000238555
Bin2	337.373	249.783	424.962	0.764288	0.109015	5.5883	2.293e-08	2.76954e-06
Sephs2	108.847	80.3688	137.325	0.765518	0.153043	5.1246	2.98168e-07	2.75487e-05
Pdcd6ip	13.3999	9.66501	17.1348	0.765879	0.224998	3.45675	0.000546738	0.0148685
Tprgl	118.905	87.7375	150.072	0.767624	0.115154	5.34253	9.16594e-08	9.66672e-06
Limd2	108.016	79.6239	136.408	0.769184	0.150835	3.75463	0.000173599	0.00597647
Osgin1	137.139	101.034	173.245	0.772067	0.146954	5.4114	6.25324e-08	6.75975e-06
Tsga10	1.59787	0.918684	2.27706	0.772287	0.410149	3.74961	0.000177112	0.0060684
Gm10282	32.1542	23.4862	40.8221	0.772293	0.171516	4.74106	2.12606e-06	0.000156345
Enoph1	0.637803	0.209201	1.0664	0.773069	0.788218	3.35564	0.000791822	0.019906
Swap70	6.68213	4.66643	8.69783	0.775223	0.310432	3.32915	0.000871112	0.0212762
Ptger2	6.8545	4.78729	8.9217	0.777699	0.226867	3.67331	0.000239427	0.00763931
Mtch2	22.3435	16.1933	28.4937	0.778559	0.300187	3.15237	0.00161953	0.034227
Smim14	71.7148	52.5451	90.8845	0.779067	0.204676	3.64284	0.000269645	0.0084839
Ntan1	26.6016	19.3234	33.8799	0.779256	0.260576	3.94289	8.05045e-05	0.00323514
Gga2	0.97691	0.455615	1.49821	0.779264	0.534886	3.00356	0.00266837	0.0489315
Uap1l1	56.8096	41.5318	72.0875	0.781083	0.196596	4.90593	9.29874e-07	7.4184e-05
R3hdm4	173.43	127.287	219.574	0.781882	0.0911157	3.25037	0.00115254	0.0263403
Ppp2r1a	32.3163	23.4996	41.1329	0.782187	0.168192	3.01337	0.00258364	0.0477198
Ccng1	5.15072	3.52275	6.7787	0.782329	0.29556	3.03467	0.00240795	0.0455619
Cxcl1	114.005	83.5439	144.465	0.782902	0.181042	4.42995	9.42547e-06	0.000575646
Hist1h1c	91.8134	67.2084	116.418	0.783636	0.167308	4.82489	1.40078e-06	0.000107013
Acp5	46.1101	33.5876	58.6326	0.785846	0.167875	4.82523	1.39841e-06	0.000107013
AI413582	45.3167	32.9408	57.6927	0.790162	0.239406	3.21297	0.0013137	0.0289818
Tuba1c	164.375	120.164	208.586	0.790577	0.115853	6.71156	1.92555e-11	3.8193e-09
Cox19	48.5106	35.2681	61.7532	0.790986	0.194995	3.49376	0.000476269	0.0132864
Vps26a	34.7503	25.1143	44.3862	0.797413	0.237338	3.26288	0.00110286	0.0254198
Ptp4a1	860.395	627.961	1092.83	0.798346	0.160259	4.26873	1.96587e-05	0.00104944
Commd8	75.5318	54.8394	96.2241	0.800029	0.221262	3.95741	7.57666e-05	0.0031083
Gm10053	23.4244	16.8181	30.0306	0.800347	0.262666	3.25695	0.00112617	0.0258468
Eif3m	17.7606	12.6773	22.8439	0.801841	0.354408	3.36535	0.000764458	0.0193305
Bzw1	25.9281	18.6002	33.256	0.805484	0.223999	3.11014	0.00186999	0.0381407
Laptm5	444.036	322.864	565.209	0.805948	0.0902069	4.52327	6.08911e-06	0.000390643
Disp1	3.18096	2.04029	4.32163	0.80766	0.498751	3.22568	0.00125675	0.027925
Coro1b	165.008	119.646	210.371	0.808997	0.118544	4.27286	1.92982e-05	0.00104047
Mtpn	29.1877	20.9045	37.4708	0.812536	0.18101	3.1633	0.00155992	0.03313
Aaed1	20.3175	14.4646	26.1703	0.81306	0.186521	3.39422	0.000688233	0.0177986
Serp1	79.1765	57.1201	101.233	0.81475	0.166797	5.06692	4.04312e-07	3.51053e-05
Aprt	116.726	84.2521	149.2	0.817078	0.207772	4.31451	1.59961e-05	0.000879988
Mrpl17	53.3984	38.3794	68.4174	0.817857	0.218929	3.26374	0.00109953	0.0253701
Fam168b	11.0405	7.70316	14.3779	0.821248	0.209646	3.43649	0.000589304	0.0157099
Tbc1d30	0.428447	0.0313893	0.825505	0.823707	1.12646	3.29207	0.000994523	0.0234734
4933434E20Rik	62.2245	44.6364	79.8127	0.824396	0.172457	3.95485	7.65812e-05	0.00312558
H2afx	9.17173	6.34162	12.0018	0.824545	0.248252	3.74354	0.000181443	0.00616793
Bloc1s3	4.67752	3.09729	6.25774	0.82485	0.302034	3.39995	0.000673981	0.0175876
Gstm1	33.9585	24.2233	43.6937	0.825313	0.243543	3.44372	0.000573774	0.0154676
Ube2j1	16.701	11.7488	21.6533	0.82936	0.171025	3.5427	0.000396051	0.0114173
Aggf1	3.85947	2.49972	5.21921	0.829492	0.354675	3.14981	0.00163379	0.034461
Ormdl2	14.7109	10.3025	19.1194	0.831943	0.264074	3.34653	0.000818313	0.0203131
Grpel1	4.35843	2.85367	5.86318	0.832645	0.183847	5.69274	1.25018e-08	1.58064e-06
Akirin1	19.4889	13.7253	25.2526	0.834163	0.235247	3.09659	0.00195758	0.0394067
Rab40c	3.47688	2.2139	4.73986	0.836691	0.403298	3.85937	0.000113678	0.00424477
Spg21	37.5797	26.6892	48.4702	0.837237	0.180326	3.82593	0.000130281	0.00473392
Hnrnpk	363.708	260.585	466.831	0.838708	0.146634	4.13372	3.5694e-05	0.00173028
Elp5	14.8389	10.354	19.3238	0.839972	0.316764	3.93956	8.16311e-05	0.00327433
Bcap31	32.0397	22.6643	41.415	0.841862	0.191125	4.58764	4.48277e-06	0.000297293
Gamt	0.39689	0	0.793779	0.843002	1.97595	3.33879	0.000841435	0.0207669
Gnpda1	50.2289	35.5859	64.872	0.848379	0.228939	3.98138	6.85166e-05	0.00288196
C330018D20Rik	3.96733	2.5474	5.38725	0.848432	0.454192	3.10343	0.00191292	0.0388697
Psme3	11.5419	7.94569	15.1381	0.851203	0.316548	3.58353	0.000338988	0.0101649
Dynlt1-ps1	462.982	329.185	596.779	0.856338	0.234584	3.71348	0.000204426	0.00684162
Cln5	25.7131	17.9814	33.4449	0.859704	0.14739	4.97039	6.68168e-07	5.4927e-05
Emc6	22.9517	16.0119	29.8915	0.860664	0.236064	4.05803	4.94893e-05	0.00221005
Gpr137b	138.392	97.8341	178.949	0.864508	0.151095	5.1064	3.28356e-07	2.99538e-05
Tsc22d3	205.391	145.191	265.591	0.866775	0.125694	7.01997	2.21911e-12	4.95494e-10
Hmgn5	6.49382	4.30784	8.67981	0.866854	0.3482	2.9954	0.00274088	0.0498383
Mfsd1	32.2481	22.5466	41.9496	0.867127	0.167383	4.00062	6.31764e-05	0.00270585
Tsc22d4	102.428	72.2092	132.647	0.868335	0.107408	4.0828	4.44955e-05	0.00203812
Ugt1a7c	30.1045	20.9673	39.2416	0.873329	0.202654	4.07039	4.69344e-05	0.00211842
Gm13456	10.0497	6.77319	13.3263	0.882083	0.218686	4.53826	5.67205e-06	0.000366059
Hdgf	20.4215	14.0368	26.8063	0.886914	0.153825	3.07871	0.00207899	0.041161
Sh3kbp1	17.2796	11.8076	22.7516	0.891026	0.234551	3.6376	0.000275192	0.00861021
Ugt1a9	0.752264	0.22754	1.27699	0.891358	0.765777	3.28011	0.00103767	0.0242092
Rassf1	24.1575	16.6119	31.703	0.892877	0.238577	3.96863	7.22862e-05	0.00299392
Rab6a	21.0559	14.44	27.6718	0.892963	0.147774	5.77484	7.70255e-09	1.01542e-06
Gm6682	9.60277	6.40564	12.7999	0.897961	0.255012	3.97721	6.97291e-05	0.00291594
Rfk	26.2159	17.9945	34.4373	0.899684	0.151871	4.17037	3.04103e-05	0.00151841
Oser1	78.2917	54.3257	102.258	0.900227	0.16317	4.00052	6.32034e-05	0.00270585
Dysf	0.447606	0.005182	0.89003	0.910952	1.703	3.32457	0.000885541	0.0214634
Actc1	0.506426	0.0460123	0.96684	0.91098	1.11406	3.9698	7.19344e-05	0.00298507
Imp4	13.986	9.3968	18.5753	0.912893	0.251428	3.2491	0.00115771	0.0263474
Hnrnpu	113.412	78.3315	148.493	0.914112	0.164265	5.18118	2.20484e-07	2.13761e-05
Ccl9	81.5893	56.2491	106.93	0.914763	0.155881	4.48909	7.15285e-06	0.000453504
Stk17b	280.75	194.129	367.371	0.91673	0.178691	4.02578	5.67869e-05	0.00246567
Slc35a4	11.6319	7.73295	15.5308	0.920618	0.250304	3.01905	0.00253565	0.0471375
Gm26602	326.031	225.035	427.028	0.921159	0.252792	3.68779	0.000226206	0.00735425
Sssca1	3.33223	1.99284	4.67162	0.922245	0.529493	3.01056	0.00260769	0.0480633
Bhlhe40	201.518	138.395	264.64	0.93029	0.108884	5.0725	3.92619e-07	3.46466e-05
Arl2bp	43.5104	29.6131	57.4078	0.932012	0.176689	4.61794	3.87568e-06	0.000266854
Smu1	30.1028	20.3559	39.8497	0.93569	0.215001	5.46339	4.67115e-08	5.17899e-06
Rnf146	18.945	12.6917	25.1982	0.936163	0.195525	4.8228	1.41559e-06	0.000107765
Pole4	18.6081	12.4299	24.7862	0.941149	0.304972	3.35374	0.000797261	0.01995
Tmem11	9.45561	6.16044	12.7508	0.941393	0.249171	4.09004	4.31293e-05	0.00198818
Lfng	65.6671	44.6245	86.7096	0.942926	0.14615	3.84909	0.000118555	0.00438897
Dpp7	12.5234	8.25389	16.7929	0.943167	0.376245	3.45708	0.000546066	0.0148685
Mcoln3	0.47444	0.00462467	0.944256	0.952562	1.68226	3.70265	0.000213363	0.00707112
Trp53i11	0.573693	0.0704347	1.07695	0.95627	1.0038	3.85575	0.000115375	0.00429329
Apoe	24.0301	16.016	32.0441	0.957502	0.335025	3.1229	0.00179076	0.0369347
Tmem37	0.472426	0	0.944851	0.95966	2.45034	3.05207	0.00227272	0.0438716
Tradd	11.2268	7.26451	15.1891	0.970021	0.259949	3.95549	7.63773e-05	0.00312558
St3gal3	1.17546	0.469888	1.88103	0.970878	0.489988	3.47286	0.00051494	0.0141641
Cd55	1.61913	0.763647	2.47461	0.978288	0.612156	3.17339	0.00150669	0.0321883
Nudt22	6.71734	4.19438	9.2403	0.979236	0.315027	3.13429	0.00172269	0.0357776
Sult1a1	0.504197	0.0113193	0.997075	0.98165	1.55985	3.56695	0.000361154	0.0106233
Tmem86a	7.30226	4.5353	10.0692	0.999821	0.301942	3.82117	0.000132822	0.00481611
Dse	0.69182	0.127893	1.25575	0.999974	0.87198	3.17996	0.00147297	0.0317187
D230025D16Rik	5.87997	3.58543	8.1745	1.00057	0.220451	4.43505	9.20491e-06	0.00056537
Wdyhv1	13.1363	8.41809	17.8546	1.00141	0.261422	3.82619	0.000130141	0.00473392
Tbc1d10a	15.2172	9.79282	20.6415	1.00373	0.315783	3.43529	0.000591918	0.0157602
Rragc	33.6868	22.0811	45.2924	1.00406	0.119718	7.06023	1.66227e-12	3.86433e-10
Taf12	29.3939	19.2161	39.5716	1.00497	0.240206	3.6053	0.000311792	0.00948093
Gimap5	5.9128	3.58825	8.23736	1.00954	0.429021	3.14726	0.0016481	0.034729
Ppp1r2-ps4	32.6359	21.276	43.9958	1.0143	0.269069	3.95793	7.56008e-05	0.00310739
Rgs1	69.2252	45.3118	93.1386	1.02341	0.188393	5.24552	1.55838e-07	1.55982e-05
Mak16	2.42619	1.2536	3.59878	1.02902	0.610168	3.40155	0.000670052	0.0175382
Sdha	106.638	69.7671	143.51	1.03002	0.189433	3.273	0.00106413	0.0247647
Ltf	395.38	259.512	531.249	1.03075	0.1939	4.77121	1.83122e-06	0.000135585
Tstd3	1.54267	0.67086	2.41448	1.03107	0.489575	3.79868	0.000145467	0.00518976
Naa50	12.339	7.74539	16.9326	1.03599	0.298626	3.35693	0.000788143	0.0198597
Gtf2f2	5.43412	3.21816	7.65008	1.0361	0.274419	4.59234	4.383e-06	0.00029157
Ddt	37.8327	24.4522	51.2132	1.03662	0.183063	5.91297	3.35987e-09	4.65982e-07
Atp6ap1	113.755	74.1802	153.33	1.03759	0.148538	4.34016	1.42378e-05	0.000803189
Tmem68	3.02825	1.63512	4.42138	1.04079	0.390676	3.41144	0.0006462	0.0170584
Glrx5	17.2946	10.9594	23.6299	1.04227	0.306398	3.07787	0.00208485	0.0412016
Naa30	6.21166	3.71241	8.71091	1.04314	0.232513	4.0736	4.62917e-05	0.00210115
Csk	37.7843	24.3267	51.2419	1.04455	0.176653	4.43166	9.35122e-06	0.000572729
Atp1b1	0.625107	0.0608393	1.18937	1.04531	1.14964	3.05716	0.00223444	0.0433261
Tmem119	0.62168	0.0584403	1.18492	1.04564	1.16338	3.33723	0.000846169	0.0208474
Camk1d	18.9219	11.957	25.8868	1.05316	0.252597	3.0431	0.00234155	0.04484
Kdelc2	1.06789	0.344355	1.79143	1.05409	0.464151	3.86838	0.000109563	0.00414118
Spp1	331.178	214.179	448.177	1.06175	0.146717	7.08464	1.39405e-12	3.27601e-10
Zfp639	8.2704	5.00138	11.5394	1.06311	0.341399	3.67593	0.000236985	0.00759851
Naga	39.6766	25.2993	54.0539	1.06582	0.187811	4.45644	8.33324e-06	0.000522217
Zdhhc18	327.375	210.826	443.924	1.07068	0.120085	5.05255	4.35945e-07	3.74335e-05
Spsb2	12.2514	7.54709	16.9557	1.07093	0.324215	3.47809	0.000505004	0.0139263
Pisd	7.51646	4.49112	10.5418	1.0717	0.265856	4.09912	4.14722e-05	0.00191997
Rgs19	257.761	165.411	350.112	1.07718	0.198692	5.49058	4.00614e-08	4.46458e-06
Yipf4	5.11976	2.93034	7.30919	1.08005	0.362195	3.72114	0.000198327	0.00665812
Lhfpl2	4.96998	2.82826	7.1117	1.08331	0.346513	3.86112	0.000112868	0.00422181
Raly	43.2691	27.3191	59.2191	1.08845	0.266614	3.0423	0.00234778	0.0448796
Mcfd2	33.3002	20.9321	45.6683	1.0894	0.242196	3.91578	9.01137e-05	0.00354229
Gemin4	0.571703	0	1.14341	1.0999	2.04444	3.55379	0.000379724	0.0110493
Prmt2	0.726507	0.097404	1.35561	1.10201	0.965635	3.61309	0.000302569	0.00922642
Pwwp2b	3.29568	1.72925	4.8621	1.10291	0.370904	3.86769	0.000109872	0.00414561
Mlycd	2.35385	1.12436	3.58333	1.10937	0.296188	5.68759	1.28844e-08	1.61954e-06
Gad1-ps	6.69326	3.86811	9.51841	1.11148	0.296827	4.42146	9.80357e-06	0.000590546
Sln	0.580672	0	1.16134	1.11193	2.32233	3.37036	0.000750714	0.0191171
Nop9	2.1202	0.969403	3.27101	1.11682	0.287839	4.26376	2.01013e-05	0.00107042
Ccdc181	0.919713	0.211177	1.62825	1.11769	0.97078	3.00078	0.00269292	0.049173
Haus2	7.39762	4.29758	10.4977	1.11794	0.325397	3.17543	0.00149615	0.0320266
Nqo2	2.34512	1.10281	3.58743	1.12537	0.583344	3.61507	0.00030027	0.00918223
Yrdc	35.0137	21.6328	48.3945	1.12593	0.252182	4.0303	5.57048e-05	0.00243655
Alox15	2.97664	1.49058	4.4627	1.13313	0.593335	3.31435	0.000918577	0.0219686
Tnfrsf12a	6.88993	3.94025	9.83961	1.13366	0.47484	3.01825	0.00254242	0.0471821
Slc37a2	4.5697	2.47344	6.66596	1.1421	0.441909	3.09375	0.00197641	0.0396015
Pithd1	127.526	78.9528	176.1	1.14734	0.194172	4.95631	7.18436e-07	5.83932e-05
Gng10	30.017	18.294	41.7401	1.14744	0.294054	4.08281	4.44942e-05	0.00203812
Cmpk1	40.0841	24.4818	55.6864	1.15353	0.260394	3.17764	0.00148477	0.0318144
Apbb1	0.614066	0	1.22813	1.15583	2.33445	3.31702	0.00090983	0.0218077
Timm8a1	1.84585	0.761217	2.93048	1.15813	0.62516	3.14328	0.00167063	0.035033
Zfp869	4.17754	2.20169	6.15339	1.15979	0.39459	3.78718	0.000152369	0.00536621
Chchd6	0.623357	0	1.24671	1.16782	2.1052	3.4752	0.000510481	0.0140594
Tmem199	6.02123	3.31668	8.72577	1.17189	0.367696	4.89231	9.96577e-07	7.8635e-05
Abhd4	10.789	6.21336	15.3647	1.18184	0.257725	4.05761	4.95779e-05	0.00221005
Zc3h14	10.3111	5.86679	14.7555	1.19815	0.285422	4.71454	2.42256e-06	0.000176054
Gm9531	20.1553	11.7639	28.5467	1.21093	0.353757	3.57904	0.000344855	0.0102696
Gm15801	118.235	70.9039	165.566	1.21195	0.188921	6.55402	5.60082e-11	1.01756e-08
Slc25a25	4.66539	2.40099	6.9298	1.22133	0.650515	3.2434	0.00118114	0.0267675
Sar1b	11.6037	6.5603	16.6471	1.22291	0.33983	4.42298	9.7347e-06	0.000590177
Nkg7	9.88067	5.51431	14.247	1.22684	0.383212	3.72412	0.000195994	0.0066003
Rexo2	24.718	14.3438	35.0922	1.23403	0.238381	3.5853	0.000336688	0.0101523
Tmem214	3.4025	1.59249	5.21251	1.26084	0.485889	3.14137	0.00168161	0.035161
Orai3	13.9364	7.79529	20.0775	1.2609	0.304845	4.26888	1.96458e-05	0.00104944
Gsta4	0.713429	0	1.42686	1.27909	1.9935	3.78486	0.000153796	0.00540662
Sumf1	2.29533	0.918344	3.67231	1.28427	0.558032	3.52567	0.000422407	0.012064
Dnajc9	3.40049	1.54125	5.25974	1.30056	0.522737	3.8754	0.000106451	0.00405187
Snd1	4.62007	2.22734	7.0128	1.31196	0.319477	3.19833	0.00138227	0.0303397
Gm10273	0.749497	0	1.49899	1.32135	2.30402	3.44937	0.000561888	0.0151967
Wbp1	6.15998	3.06485	9.2551	1.33507	0.409895	3.12359	0.00178656	0.0368916
Rab15	18.456	10.0184	26.8937	1.34003	0.21322	6.45222	1.10223e-10	1.93742e-08
Lhx1	6.86983	3.42845	10.3112	1.35288	0.353403	3.06467	0.00217913	0.042752
Arg1	1.25686	0.249336	2.26439	1.38565	0.767944	4.33604	1.45069e-05	0.000812539
Rassf8	0.853636	0.025521	1.68175	1.38682	1.06967	4.02527	5.69089e-05	0.00246567
Kctd13	10.586	5.38916	15.7828	1.39329	0.296437	3.50188	0.000461982	0.0129715
Iglc2	29.776	15.899	43.653	1.40182	0.361473	4.15495	3.25359e-05	0.00160234
Bub3	12.4054	6.35923	18.4516	1.40226	0.206026	5.06711	4.03909e-07	3.51053e-05
Prpf39	8.33757	4.099	12.5761	1.41279	0.196357	5.20379	1.95267e-07	1.90165e-05
Uros	1.16187	0.172578	2.15116	1.4262	0.869261	5.06709	4.0394e-07	3.51053e-05
Matr3	23.1457	11.825	34.4665	1.4675	0.166528	5.40245	6.5738e-08	7.07093e-06
Aurka	4.73902	2.03914	7.43891	1.4734	0.448142	3.98844	6.65105e-05	0.00281952
Tmem205	3.14507	1.18624	5.1039	1.48128	0.587246	3.65397	0.000258221	0.00817385
Cbfa2t2	3.79109	1.52068	6.0615	1.48616	0.410487	4.65211	3.28555e-06	0.000232136
Stambp	2.79345	0.967152	4.61975	1.5144	0.401986	4.44241	8.8957e-06	0.000552658
Pitrm1	1.15652	0.0607263	2.25231	1.61641	0.87795	4.26977	1.95679e-05	0.00104944
Dok1	9.55724	4.15865	14.9558	1.62902	0.399885	3.84658	0.000119779	0.00442671
Iglc3	12.58	5.46787	19.6921	1.67772	0.483175	3.86571	0.000110766	0.0041648
Camp	87.3614	38.7438	135.979	1.78515	0.153022	11.962	5.61832e-33	5.28122e-30
Tmem126a	9.76681	3.79023	15.7434	1.80543	0.570621	3.57149	0.000354957	0.0105126
Crls1	1.75907	0.214974	3.30317	1.82447	0.843712	3.9336	8.3683e-05	0.00333512
Lamb2	1.38886	0.00242	2.77531	1.91311	1.72424	4.40236	1.07082e-05	0.000632544
Serhl	9.67655	3.34971	16.0034	1.96683	0.472451	3.18028	0.00147132	0.0317148
Rpl9-ps4	1.61586	4.6e-05	3.23168	2.08116	2.35343	3.23641	0.00121044	0.0271655
AC034099.1	97.7664	36.6284	158.904	2.08732	0.220062	9.69988	3.01849e-22	1.38851e-19
Dapl1	2.26814	0.216307	4.31996	2.12891	1.12582	3.74377	0.000181277	0.00616793
Cela1	3.81473	0.76907	6.86039	2.15161	0.99522	3.21818	0.00129005	0.0285767
Gm9845	3.03481	0	6.06962	2.82163	1.47989	5.8271	5.63994e-09	7.71743e-07
Igkv8-24	4.06998	0	8.13997	3.19219	1.94691	3.84423	0.000120932	0.0044465
Rpl10-ps1	7.04333	0.0971863	13.9895	3.77207	2.14945	3.3172	0.000909239	0.0218077
